# Supplementary material for: Reconstructing disease dynamics for mechanistic insights and clinical benefit
Source: Nat Commun. 2023 Oct 27;14:6840. doi: 10.1038/s41467-023-42354-8 (PMC10611752; doi:10.1038/s41467-023-42354-8)
Supplement: Supplementary file 4 — Supplementary Data 1-5 [file 41467_2023_42354_MOESM4_ESM.xlsx]

## Sheet: Supplementary Data 1
Factor	Coefficient	Coefficient (exp)	Coefficient (Standard error)	Z	P-value		Likelihood ratio test p-value
Inflection point	0.421684	1.52453	0.166625	2.53073	0.0113824		4.39188e-09
Age	0.0345648	1.03517	0.00880088	3.92743	8.58587e-05
Clinical stage	0.516128	1.67553	0.12586	4.1008	4.1173e-05
Sex (male = positive)	-0.180679	0.834703	0.183051	-0.987044	0.323621

## Sheet: Supplementary Data 2
	Mean expression (Early)	Mean expression (Late)	Adjusted p-value (FDR)
METTL23	6.06967	6.41741	0.000968679
APAF1	6.13791	6.50374	0.00202187
FOXK2	6.1545	6.74351	0.00202187
CEP97	5.80247	6.18539	0.00202187
ADAM7	3.8411	3.58044	0.00240484
POLR3C	6.91974	7.37041	0.00254177
CEP95	7.39142	8.05284	0.00294078
SBNO1	6.77299	7.36312	0.00294546
ARNT	8.54833	8.99419	0.00325521
RN7SL856P	5.38537	5.11285	0.00325521
GPR89A	4.97019	5.69506	0.00335172
MPHOSPH9	5.94944	6.4962	0.00335172
COA6	6.04661	6.37483	0.0052461
MTERF1	5.77776	6.02472	0.0052461
ELF2	6.26328	6.62349	0.00549371
RNF115	6.44345	6.98849	0.00553771
VPS45	6.68846	7.31268	0.00553771
ABCA5	5.34351	5.84942	0.00553771
NUP85	7.73588	8.17544	0.00612387
RIT1	7.16827	7.69235	0.0063119
WDR26	7.46311	8.00167	0.0063119
GNA13	7.95115	8.46686	0.0063119
RN7SL615P	5.64311	5.21843	0.0063119
USP32	6.05723	6.75241	0.00634168
POLG2	5.03327	5.31418	0.00643968
NUP133	5.90879	6.30089	0.00711498
FOXR2	4.08482	3.76028	0.00748087
SRGAP2C	8.00049	8.48521	0.00801048
MRGPRG-AS1	4.87832	4.6031	0.00801048
VEZF1	7.91506	8.34486	0.00801048
RNA5SP341	3.82968	3.50281	0.00832696
CCDC184	5.99378	5.72505	0.00832696
TTYH1	6.73539	6.50766	0.00832696
TLK1	7.68698	8.15517	0.00832696
GTSF1L	4.31652	3.98215	0.00832696
RN7SKP231	7.91378	7.53375	0.00834858
CREB1	7.531	7.89712	0.00857441
OCRL	6.56829	7.01274	0.00857441
SAMD11	7.27978	6.93488	0.00895771
ARID4B	6.52823	7.06941	0.00895771
C20orf78	3.49257	3.27098	0.00895771
PHC1	7.24676	7.65349	0.00967908
ARL2BP	6.77762	7.12569	0.00967908
SYNRG	7.47637	7.9613	0.00967908
ATP5H	8.80657	9.2803	0.00967908
NSMCE2	5.64149	6.0767	0.00967908
LHX3	6.69139	6.44017	0.00967908
BPTF	8.01006	8.55729	0.0101453
COMP	6.57955	6.23539	0.0101453
ATF2	6.90881	7.40686	0.0101453
SMG7	7.21854	7.64097	0.0102794
PCID2	6.6552	7.00795	0.0102794
NOL11	6.04285	6.57709	0.0102794
DDX5	9.53525	10.1247	0.0102794
NPLOC4	8.26435	8.65877	0.0102794
CLASP1	7.26556	7.62766	0.0102794
FASTKD1	5.16039	5.59909	0.0102794
LOC254896	5.83661	5.57904	0.0102794
CHCHD2P9	5.1627	4.98577	0.0102794
RN7SL799P	5.7546	5.3603	0.0102794
TINF2	7.12519	7.41963	0.0103443
HEATR5A	6.07848	6.54603	0.0103443
PIP4K2C	7.0906	7.53453	0.0104611
PRAMEF5	4.57381	4.34975	0.0108087
LOC100287497	6.38084	6.88735	0.0109375
KIAA1217	7.94594	8.48529	0.0109375
ZHX2	6.61553	6.96203	0.0111678
SAP130	7.71599	8.09896	0.0112641
RN7SL304P	6.3563	6.04565	0.0114074
IVNS1ABP	7.42948	7.97939	0.0114074
CARKD	6.36021	6.10963	0.0114074
KANSL1	8.05444	8.34032	0.0114074
SMURF2	6.70683	7.16923	0.0114074
ZNF227	6.06986	6.46485	0.0114074
ZNF45	4.81798	5.11459	0.0114074
NPVF	4.10068	3.7923	0.0114074
KRT8P11	7.29077	7.08147	0.0114074
RN7SKP161	4.94474	4.65624	0.0117444
COLEC12	5.52264	5.31198	0.0119326
ANO4	3.66051	3.43219	0.0120348
PIAS2	6.47858	7.18185	0.0120694
PCSK4	6.46059	6.24801	0.0120694
LOC729461	4.9582	4.63786	0.0120694
AZI2	5.14669	5.44244	0.0120694
PEX1	6.34849	6.67652	0.0120694
FBXO28	6.8308	7.26919	0.0121726
RTN3	6.63511	6.97517	0.0121726
RNA5SP369	3.12334	2.91449	0.0121726
GPR19	3.31185	3.10021	0.0121726
CTDSP2	8.77197	9.15756	0.0121726
CHCHD2P8	7.69874	7.54201	0.0121726
LRRC37A2	8.49897	8.98457	0.0121726
TRIM37	6.37294	7.1336	0.0121726
PIKFYVE	6.70921	7.06904	0.0121726
LYPD1	6.94508	6.56451	0.0121726
LOC149950	5.45905	5.22387	0.0121726
LINC00687	6.18861	5.84346	0.0121726
ATP10D	6.42961	6.90607	0.0121726
SLC23A1	6.7085	6.49809	0.0121726
SLC25A13	7.05265	7.4528	0.0121726
C9orf139	6.24824	6.01644	0.0121726
GOLGA2	4.95349	4.681	0.0121726
GORAB	6.68569	7.15223	0.0121814
HIST1H2AA	5.03155	4.73507	0.0121838
TAS1R3	6.6833	6.52141	0.0122576
HSPA12A	5.64064	5.40351	0.0122576
OR5G5P	4.31818	4.08776	0.0122576
SUPT16H	6.83603	7.2797	0.0122576
CCDC88C	6.071	7.04202	0.0122576
C17orf80	6.36452	6.77068	0.0122576
TUBD1	4.8278	5.35234	0.0122576
CCDC108	5.00072	4.83047	0.0122576
BMS1P20	8.17147	8.62546	0.0122576
MBD4	5.83027	6.14898	0.0122576
TRIML1	4.32137	4.00782	0.0122576
WDFY3	7.24026	7.65558	0.0122576
RN7SL336P	4.31961	4.02791	0.0122576
SLC34A3	6.0132	5.76876	0.0122576
SORCS3	5.33962	5.05676	0.0124226
ZNF84	6.736	7.10237	0.0124226
APPL2	7.6494	8.00559	0.0124226
XPNPEP2	5.00818	4.75847	0.0124226
DMXL1	5.61425	6.06302	0.0126677
PRKAR1A	9.13854	9.60433	0.0128603
PRUNE	6.6739	7.1132	0.0128757
RN7SL300P	7.45436	7.11694	0.0128757
SBK2	6.13166	5.88488	0.0129565
MRPS14	6.16059	6.52561	0.0130496
TEFM	5.06857	5.46916	0.0130496
MED13	8.19327	8.77944	0.0130496
GCK	5.83369	5.60883	0.0130496
FRRS1	6.04096	6.96648	0.0131612
PARP2	6.10289	6.51713	0.0131612
SNORD116-12	3.12585	2.81282	0.0131612
PROK1	5.56135	5.22428	0.0132314
FAM115A	5.93109	6.46548	0.0132314
AKAP3	4.47744	4.22354	0.013343
EIF2B1	7.68881	7.99081	0.0135435
FOXC1	8.32952	8.06149	0.0135435
TROVE2	6.09792	6.48462	0.0137152
VMP1	7.51479	8.21911	0.0139541
RNU1-77P	4.77638	4.40133	0.01413
KLHL14	4.70825	4.4458	0.01413
ZNF234	6.52995	6.82482	0.01413
RAB3GAP1	6.62603	7.02968	0.01413
TFDP2	6.46047	7.01217	0.01413
C7orf25	6.59854	6.88064	0.01413
RBPMS	7.66013	8.20017	0.01413
NBPF9	10.9582	11.4375	0.0145173
HBP1	6.32116	6.67071	0.0145173
SMEK1	7.3367	7.61659	0.0148179
SRGAP2	8.35506	8.6692	0.0149092
CCDC47	7.52478	7.85671	0.0149092
EIF4A3	7.87317	8.22163	0.0149092
BPY2B	4.16818	3.98538	0.0150555
AIDA	7.34688	7.7403	0.0152672
ATP11C	5.82524	6.44785	0.0154622
ZDHHC17	5.61276	5.92277	0.0155948
RN7SKP10	6.08938	5.79922	0.0155948
STXBP4	4.81634	5.2483	0.0155948
RC3H1	7.93954	8.27153	0.0159803
CCNY	7.2345	7.56289	0.0159803
KNDC1	5.6498	5.4039	0.0159803
VCPKMT	4.23481	4.46281	0.0159803
ALOXE3	5.45238	5.23941	0.0159803
LRRC37A16P	7.70448	8.14107	0.0159803
ZNF663P	4.39782	4.0891	0.0159803
KRTAP7-1	4.11866	3.90253	0.0159803
EIF1B	6.65259	6.94371	0.0159803
ZBTB47	6.98579	6.76087	0.0159803
DMTF1	7.03032	7.47812	0.0159803
RALYL	4.04933	3.82095	0.0159803
ASB8	7.17377	7.47046	0.0160526
CPSF2	6.72544	7.23909	0.0160526
DCAF7	8.35438	8.74022	0.0160526
WDR45B	8.39795	8.9042	0.0160526
ZNF547	5.31069	5.68707	0.0160526
SUPT7L	7.1324	7.51912	0.0160526
EFCAB6	4.71524	4.42317	0.0160526
KLHL8	5.85422	6.22578	0.0160526
RN7SL480P	6.2887	5.9305	0.0161275
RNA5SP79	6.43527	6.04108	0.0161275
SLC18A3	5.46575	5.24087	0.0161275
TCL1A	5.13959	4.84416	0.0161275
FAM222B	8.45703	8.80063	0.0161275
LHFPL4	6.86128	6.62907	0.0161275
SPANXN1	3.56827	3.21517	0.0161275
LOC642648	8.40772	8.15394	0.0163279
KRIT1	6.89457	7.25123	0.0163279
CDC14A	5.86894	6.3593	0.016362
CDC73	7.39672	7.76773	0.016362
PARS2	7.0855	6.91591	0.016362
CLK2	8.43026	8.75775	0.016362
SCYL3	6.31003	6.70753	0.016362
TNR	5.11875	4.84223	0.016362
ZBTB41	5.39107	5.78072	0.016362
SLC25A22	7.11193	6.8459	0.016362
NXPE4	3.52171	3.31882	0.016362
POP5	6.17539	6.60975	0.016362
BCAS3	7.41389	7.85691	0.016362
SEC14L1	6.71128	7.11269	0.016362
INTS2	6.00526	6.51469	0.016362
SHD	6.35308	6.07892	0.016362
S1PR5	7.69859	7.47242	0.016362
SLC39A10	5.66935	6.12593	0.016362
RN7SL764P	4.65873	4.40446	0.016362
STAM2	6.68014	6.99985	0.016362
RN7SL120P	4.01628	3.83843	0.016362
CPZ	7.77226	6.95401	0.016362
SNORD32B	8.27519	7.96838	0.016362
MUT	5.92172	6.25952	0.016362
HS3ST5	5.78632	5.36778	0.016362
KMT2E	8.25585	8.70423	0.016362
SP8	5.6038	5.40374	0.016362
RNU6-1084P	2.91175	2.59899	0.016362
CCDC53	6.12142	6.55001	0.0166592
LOC388282	5.76028	5.48094	0.0167244
NSL1	6.38534	6.71721	0.0167586
CLTC-IT1	5.08194	5.64931	0.0168864
DARS2	7.26579	7.62223	0.0169335
KIAA1033	5.81936	6.26006	0.0169335
RN7SL375P	5.09423	4.85762	0.0169335
C17orf59	6.49303	6.28878	0.0169335
ZNF805	5.61274	6.07953	0.0169335
GPR113	6.6798	6.49903	0.0169335
RNU6-563P	5.71673	5.45161	0.0169335
RNA5SP204	8.22104	7.93013	0.0169335
LRRC37A4P	8.4338	9.12902	0.0169634
MIR137	4.44987	4.13877	0.0172552
TP53BP2	6.62183	7.03094	0.0172552
CABP2	7.13597	6.9369	0.0172552
SLC6A15	3.77775	3.55982	0.0172552
RAB35	8.33559	8.62753	0.0172552
ZNF771	6.31497	6.14601	0.0172552
OR1E2	3.46171	3.20171	0.0172552
DEFA1B	4.99222	4.75283	0.0172552
GOLPH3L	7.00625	7.69938	0.0173102
BROX	7.27897	7.84513	0.0173985
NVL	6.60162	6.96755	0.0173985
LRCH3	6.89109	7.24559	0.0173985
RNA5SP163	2.95788	2.6826	0.0173985
SYT5	6.08922	5.83505	0.017501
BAZ2B	7.25467	7.80137	0.017501
HYAL4	3.47942	3.33674	0.017501
ASIC1	4.92896	4.65415	0.0176563
SYNE2	6.80634	7.42447	0.0176563
SOS2	6.90075	7.36703	0.017698
SCN11A	4.66914	4.3273	0.017698
GTSCR1	4.81065	4.46436	0.0177602
RN7SL140P	5.84188	5.47368	0.0177602
C4orf29	5.41396	5.68948	0.0177602
PDE5A	5.02861	5.36823	0.0177602
OR10AC1P	7.13317	6.90434	0.0178687
RN7SKP277	3.2708	3.06204	0.0178698
RNA5SP256	5.73787	5.45166	0.0178698
CASD1	5.64081	6.27609	0.0181281
GATAD2B	7.32085	7.69651	0.018184
RNU6-1032P	2.75821	2.57886	0.018273
RNU6-818P	7.23944	6.84525	0.0182925
POU3F4	6.25634	5.9671	0.0182925
UBXN4	7.40646	7.79849	0.0184797
AGL	5.72869	6.18764	0.0184902
RN7SL598P	5.13404	4.86074	0.0185001
RN7SL313P	6.5981	6.19242	0.0185001
IFT80	5.95729	6.40443	0.0185001
TSR3	7.62396	7.39263	0.0185454
PRRC2C	9.40601	9.83715	0.0185914
COG1	7.66031	8.04536	0.0185914
ATR	5.67211	6.03719	0.0186319
ANGEL2	5.67029	6.0265	0.0186414
PAK1	7.08995	7.63904	0.0186414
FAM133B	7.02429	7.38941	0.0189813
THRB	6.88188	7.42847	0.0189813
ENO4	4.53685	4.33254	0.0190947
OR2D3	4.38565	4.06173	0.0190947
SLC4A8	4.71214	4.49328	0.0190947
HELZ	7.57999	8.07802	0.0190947
RAD21L1	3.63356	3.39626	0.0190947
RNA5SP222	4.70245	4.41449	0.0190947
ZNF322	4.06469	4.35183	0.0190947
LINC00896	5.91198	5.65186	0.0192325
RNU6-1031P	3.06797	2.84707	0.0193976
FAM180B	5.78626	5.56332	0.0193976
RNU6-626P	3.61551	3.37491	0.0193976
RNA5SP258	4.66828	4.35387	0.0193976
PEX11B	6.91085	7.24428	0.0194549
CNIH4	7.40832	7.92583	0.0194549
SDR9C7	5.19192	4.93782	0.0194549
CSNK1D	9.44352	9.75391	0.0194549
SLC4A1AP	6.60507	6.93531	0.0194549
TAF7	6.45781	6.79827	0.0194549
RNU6-1080P	5.42327	5.10974	0.0194549
RN7SL38P	7.95334	7.63694	0.0195352
RNF126	8.44209	8.23135	0.0195716
ATP6V1C1	5.73135	6.14968	0.0195716
RN7SL538P	7.151	6.78827	0.0196299
SLC4A7	5.92529	6.27761	0.0196299
LOC400661	4.18111	3.84891	0.0197142
RN7SL691P	5.8012	5.53347	0.019719
RNA5SP350	6.10405	5.70059	0.019758
EP400	7.90193	8.16988	0.019758
KRT2	4.6732	4.5236	0.019758
RN7SL272P	6.02032	5.80176	0.019758
SERPINA5	4.3238	4.10507	0.019758
TRIP11	5.90124	6.30677	0.019758
CLTC	8.40424	8.94489	0.019758
PSMC5	8.52492	8.85553	0.019758
2009-09-01	9.34087	9.78825	0.019758
GGA3	7.88958	8.19293	0.019758
RNU6-340P	4.03738	3.63924	0.019758
RN7SL317P	4.65282	4.36678	0.019758
EMC3	8.03761	8.38741	0.019758
DRD3	4.21651	4.03174	0.019758
HGFAC	6.08999	5.85701	0.019758
PF4	6.91861	6.71716	0.019758
FNIP1	6.24628	6.7484	0.019758
ARMC1	5.68805	6.02972	0.019758
TAF2	6.33903	6.67871	0.019758
C9orf135	3.78672	3.58754	0.019758
ST6GALNAC4	6.7744	6.57447	0.019758
RNU6-207P	3.68688	3.21231	0.019758
TAOK1	7.54307	7.98515	0.0198208
TRPC2	4.75445	4.4983	0.0199369
CACNA1H	6.78531	6.36175	0.0199369
KIAA1191	7.51689	7.8646	0.0200191
RNU6-422P	5.58148	5.20127	0.0201193
RN7SL868P	5.39041	5.15247	0.0201193
HDGFL1	6.51428	6.30679	0.0201193
TMEM184C	6.50519	6.89551	0.0201615
NBPF10	11.418	11.7276	0.0203314
USP37	5.15745	5.51047	0.0203314
RNA5SP208	5.4078	5.1585	0.0205163
MYLK3	5.85552	5.67205	0.0205762
C16orf93	5.77863	5.59304	0.0206491
AP2A1	7.92288	8.18012	0.0207653
RNA5SP332	7.84359	7.48009	0.0208227
RNF17	3.05302	2.90214	0.0208227
TMEM55B	7.10612	7.25531	0.0208227
PRSS27	7.37932	7.16857	0.0208227
TANK	4.79717	5.2114	0.0208227
KPNA1	7.05414	7.40213	0.0208227
TAC1	3.45405	3.16054	0.0208227
MAPK8	5.98126	6.38052	0.0208985
DAOA	3.3271	3.12583	0.0209107
BPIFA4P	4.01172	3.80873	0.0209107
NPDC1	8.01811	7.6753	0.0209107
C6orf100	4.2734	4.02391	0.0209205
SLC47A1	5.20145	4.97941	0.0209888
UBQLN4	8.75243	9.06816	0.0209909
ARHGAP35	8.29266	8.64963	0.0209909
TAS1R1	5.87033	5.63801	0.0210526
POGZ	7.89412	8.19014	0.0210526
PGBD5	4.37489	4.13959	0.0210526
LGI1	3.71336	3.47858	0.0210526
RN7SKP250	3.90647	3.68601	0.0210526
RN7SL714P	3.89552	3.69113	0.0210526
CCDC43	6.49529	6.92426	0.0210526
NOTUM	5.7834	5.4765	0.0210526
RNA5SP455	4.71139	4.35794	0.0210526
DCAF17	5.82386	6.1193	0.0210526
UBP1	8.20728	8.47036	0.0210526
GK5	5.6359	5.93695	0.0210526
USP53	7.04096	7.57582	0.0210526
FAM91A1	5.73709	6.21676	0.0210526
JRK	7.17435	6.98059	0.0210526
STRBP	4.52806	4.99459	0.0210526
TANC1	7.44753	7.95215	0.0211431
RN7SL837P	5.80678	5.55947	0.021475
RNA5SP164	3.24252	2.74359	0.021475
TNN	4.84123	4.65956	0.0215444
LINC00615	5.07663	4.77902	0.0215444
RNU6-1068P	3.113	2.86505	0.0215444
RNA5SP403	9.73687	9.26634	0.0215444
FFAR3	5.32689	5.11712	0.0215444
EMX1	7.06152	6.86421	0.0215444
NPHP3	5.69913	5.94407	0.0215444
TET2	7.27419	7.66072	0.0215444
IL9	3.82999	3.62341	0.0215444
IMPG1	4.5673	4.3706	0.0215444
HMGN3	7.32416	7.80151	0.0215444
MIR149	7.0982	6.87314	0.0216028
SRP68	7.63929	8.02985	0.0216136
ASAP2	7.36791	7.78414	0.0216136
IARS2	7.43783	7.88636	0.0217271
TBCE	6.23652	6.6445	0.0217271
OR2AJ1	4.40366	4.14008	0.0217271
LRRC40	4.79852	5.07693	0.0217271
C1orf111	5.91198	5.69774	0.0217271
INTS7	5.34035	5.6906	0.0217271
RAB3GAP2	6.13821	6.4814	0.0217271
STAM	6.8936	7.28004	0.0217271
MRPL23	8.19569	7.96995	0.0217271
TSSC4	7.11068	6.89929	0.0217271
RN7SL652P	5.67813	5.36176	0.0217271
OR8B1P	4.06099	3.71867	0.0217271
RNU6-876P	7.31949	7.07984	0.0217271
ADIPOR2	6.68506	7.11003	0.0217271
RN7SL630P	7.24631	7.07062	0.0217271
RN7SL320P	4.39796	4.10186	0.0217271
RN7SKP107	5.26832	4.98569	0.0217271
MIR136	2.88381	2.69955	0.0217271
C14orf80	7.19891	6.98601	0.0217271
NHLRC4	6.41349	6.19795	0.0217271
CDK5RAP3	8.19744	8.6333	0.0217271
MED24	7.74283	8.06225	0.0217271
RNA5SP443	7.21964	6.78513	0.0217271
FTSJ3	6.73979	7.05952	0.0217271
CANT1	7.45762	7.72181	0.0217271
ZNF283	5.16543	5.5356	0.0217271
SPAST	6.07932	6.38515	0.0217271
UGGT1	7.44157	7.75981	0.0217271
SUCLG1	6.9244	7.15804	0.0217271
BPIFB3	5.94538	5.74708	0.0217271
SIGLEC1	6.36196	6.16315	0.0217271
HMGB3P1	6.3841	6.04513	0.0217271
CHADL	7.54586	7.35872	0.0217271
THUMPD3	6.67741	7.05928	0.0217271
MLH1	6.15449	6.42717	0.0217271
RN7SL504P	4.47799	4.18726	0.0217271
RNA5SP132	8.84333	8.37762	0.0217271
KIAA2018	6.64836	7.04055	0.0217271
RN7SL822P	6.1365	5.83594	0.0217271
ARMC12	5.89893	5.67193	0.0217271
RN7SL556P	8.05806	7.88074	0.0217271
ODF1	4.80511	4.6065	0.0217271
DEFA5	5.17953	4.90266	0.0217271
COL22A1	6.5021	6.2576	0.0217271
C9orf163	6.23037	5.9791	0.0217271
RPL36AP6	4.11558	3.87281	0.0217271
OR5BB1P	3.859	3.61459	0.021781
C9orf24	6.0972	5.8784	0.021781
PIEZO1P1	7.1002	6.89452	0.0218542
SNORA49	10.7624	11.169	0.021863
CAPN15	7.35743	7.12572	0.021863
RNA5SP442	6.13548	5.78516	0.021863
ASGR1	6.37016	6.15866	0.021863
OR10H4	4.10294	3.88802	0.021863
MARCO	6.47922	6.26409	0.021863
CBX3P6	3.75606	3.50626	0.021863
RNU5B-3P	2.95854	2.79156	0.021863
HCN1	4.83019	4.66062	0.021863
RN7SL617P	5.34601	5.0669	0.021863
PAXIP1	6.95048	7.26924	0.021863
C9orf53	6.05095	5.84323	0.021863
PTBP2	6.06753	6.51402	0.0218711
BAK1P2	6.35523	6.1383	0.0218711
FAM126B	5.83495	6.18087	0.0218711
PRMT9	5.69878	6.01577	0.0218711
RN7SKP230	5.59531	5.41281	0.0218711
RNU6-798P	6.42494	6.12959	0.0218942
SMAD7	7.04294	6.57793	0.0219892
HTR2A	3.30486	3.10886	0.0220208
KIR2DL4	4.76056	4.55589	0.0220208
RN7SKP74	4.97526	4.7178	0.0220208
MTMR4	7.4292	7.88547	0.0220891
FAM19A5	7.19404	6.97492	0.0220891
LINC01405	6.25097	6.06013	0.0222081
SEL1L	6.28089	6.6986	0.0222081
TPSG1	6.26157	6.07675	0.0222081
DNAH3	4.4518	4.2569	0.0222081
HPS4	6.44717	6.72994	0.0222081
CLASP2	6.7415	7.13893	0.0222081
AARD	5.52661	5.25765	0.0222081
MPHOSPH8	7.16424	7.51249	0.0222363
STXBP3	6.20984	6.57067	0.0222856
USP15	6.26332	6.69109	0.0222856
GOLGA6L2	5.52225	5.29608	0.0222856
HS3ST4	5.51306	5.3058	0.0222856
GSG1L	6.7501	6.47589	0.0222856
SDF2	7.10511	7.42698	0.0222856
FSTL3	7.13766	6.86719	0.0222856
RNA5-8SP5	5.33606	4.94377	0.0222856
RNU1-51P	2.79772	2.64468	0.0222856
RNA5SP225	5.02541	4.69455	0.0222856
NHSL1	6.96703	7.29718	0.0222856
PSMD5	5.28569	5.71442	0.0223448
ZNF518B	6.0065	6.5236	0.02239
MIR182	3.97273	3.6961	0.02239
RNU4ATAC4P	2.93354	2.74998	0.0224577
ZNF248	5.0464	5.3136	0.0224577
RNA5SP337	6.12815	5.78843	0.0224577
ART4	3.96945	3.70064	0.0224577
APPBP2	5.65522	6.35013	0.0224577
MGAT5	7.14828	7.48489	0.0224577
BOD1L1	7.11091	7.40729	0.0224577
GIMAP1	6.13722	5.87464	0.0224577
RNU6-533P	4.28848	3.88841	0.0224577
PHF20L1	5.58424	5.87935	0.0225235
C7orf57	4.82211	4.62679	0.0225619
MYL10	4.75668	4.53	0.0225619
BTF3P11	5.94328	5.59454	0.022588
MSX2P1	6.31674	6.08076	0.022588
ZNF497	6.8694	6.67897	0.022588
MIR320A	7.98464	7.64944	0.022588
ARFGEF1	7.57848	8.004	0.022588
F8A2	8.06708	8.34834	0.022588
RNA5SP308	4.56104	4.23711	0.0227343
MRPL36	10.2939	10.0553	0.0228012
ZNF655	7.35846	7.68431	0.0228012
S100A7L2	3.58522	3.33879	0.0228538
C1D	5.8134	6.28576	0.0228538
SLC35G6	7.15319	6.96182	0.0228538
FXYD6P3	4.70221	4.52312	0.0228538
GPR179	5.45188	5.24194	0.022874
HEATR5B	7.28428	7.61056	0.022874
POM121L4P	5.09081	4.83324	0.022874
CLDN12	6.65145	7.01984	0.022874
RNA5SP356	7.54297	7.12606	0.0228771
CRYGN	6.66129	6.42127	0.0229749
LRRC18	4.7047	4.48307	0.022999
CFDP1	6.91898	7.27647	0.022999
AGO3	7.09687	7.41946	0.0230831
DNAJA1P5	3.88252	3.63535	0.0230831
GPR37L1	6.74879	6.54003	0.0230831
RN7SKP15	6.07555	5.87587	0.0230831
LACRT	5.30604	5.09752	0.0230831
IL17C	7.15263	6.97612	0.0230831
NMT1	8.57624	8.85607	0.0230831
CDC27	6.70192	7.07351	0.0230831
SLC25A52	3.23456	3.03704	0.0230831
ZNF226	6.03036	6.33077	0.0230831
RIMBP3C	4.07249	3.79488	0.0230831
NR2C2	7.46655	7.73809	0.0230831
RNA5SP234	4.54156	4.27268	0.0230831
CALN1	4.77176	4.47145	0.0230831
HMBOX1	7.12249	7.52761	0.0230831
RNF208	7.09796	6.85266	0.0230831
KLF1	7.02095	6.79279	0.0230835
CRYBA2	5.73002	5.52876	0.0230835
VAMP4	5.44348	5.85547	0.0231551
LILRA3	5.47027	5.19408	0.0231551
KIF6	4.1054	3.8916	0.0231601
RABGAP1L	6.54306	7.02581	0.0233714
LOC100130331	8.69554	8.40353	0.0233714
PSEN1	6.83958	7.16803	0.0233714
RNA5SP425	7.87973	7.50465	0.0233714
ZNF843	6.40742	6.19283	0.0233714
SUPT6H	8.51194	8.86923	0.0233714
UBE2O	7.21429	7.48494	0.0233714
APLP1	5.7912	5.57215	0.0233714
SCRN3	4.16863	4.5196	0.0233714
HMGN2P9	4.67178	4.39935	0.0233714
SSTR3	6.812	6.6046	0.0233714
GPR62	6.72817	6.53928	0.0233714
EXOC1	6.55724	6.87087	0.0233714
ENOPH1	7.13266	7.38722	0.0233714
ADRA1B	6.49321	6.29007	0.0233714
SNRNP48	5.92733	6.22004	0.0233714
COG5	7.32975	7.69724	0.0233714
MIA3	6.64231	7.05172	0.0235034
GDAP2	6.17378	6.58176	0.0235034
RNA5SP307	3.09742	2.88056	0.0235034
ZRANB1	7.13032	7.42705	0.0235034
GPR123	6.30057	6.08098	0.0235034
KIF5B	8.12359	8.65143	0.0235034
SMARCD1	8.00454	8.26251	0.0235034
CLIC1P1	5.74375	5.53748	0.0235034
DDX55	6.92479	7.20864	0.0235034
RNA5SP353	7.79622	7.40047	0.0235034
RECQL	5.28236	5.64567	0.0235034
COQ5	6.37777	6.60251	0.0235034
NHLRC3	6.88882	7.18114	0.0235034
SPG20	5.428	5.80382	0.0235034
RNA5SP382	11.0043	10.8153	0.0235034
DTD2	5.44415	5.72739	0.0235034
RN7SL363P	4.73538	4.46547	0.0235034
RNA5-8SP2	7.64927	7.32772	0.0235034
SUZ12	7.59392	8.13235	0.0235034
TLK2	7.7941	8.16014	0.0235034
ICT1	7.29579	7.54767	0.0235034
LOC101928787	4.55125	4.28481	0.0235034
LSM12	7.42362	7.82644	0.0235034
MRPL34	7.30021	7.14508	0.0235034
EMR4P	4.93349	4.72476	0.0235034
CTXN1	7.26916	6.98528	0.0235034
WDR75	6.00382	6.37578	0.0235034
PAXBP1	6.55817	6.91559	0.0235034
CNOT10	6.5647	6.87815	0.0235034
DNAJC13	6.8138	7.17953	0.0235034
MFN1	7.0355	7.52031	0.0235034
SDAD1	5.48346	5.89662	0.0235034
CLOCK	6.07302	6.40744	0.0235034
AASDH	5.3792	5.72832	0.0235034
DNAH8	3.36832	3.2413	0.0235034
PHF3	7.35515	7.79158	0.0235034
TBC1D7	6.12488	6.36305	0.0235034
C6orf62	7.73746	8.25747	0.0235034
IL17F	5.52711	5.31526	0.0235034
PRR18	6.86251	6.64834	0.0235034
HERPUD2	7.78967	8.13206	0.0235034
MYL7	4.87681	4.69446	0.0235034
CSPP1	6.24179	6.75459	0.0235034
KCNS2	5.49643	5.29221	0.0235034
STK3	6.11345	6.36728	0.0235034
ENTPD2	6.43633	6.26145	0.0235034
RN7SKP132	3.80076	3.54945	0.0235281
GREB1	4.86049	4.57994	0.0235281
SEPT7P9	5.87588	6.14588	0.0236682
GRIK3	5.89453	5.51482	0.0236838
MIR138-1	5.45315	5.23234	0.0236838
ABCC13	3.61889	3.45272	0.0237203
C3orf17	6.78151	7.10743	0.0238153
C19orf52	6.81001	6.63783	0.0239401
NUMB	7.03458	7.30681	0.0241064
FBN3	5.69156	5.53688	0.0242356
C22orf34	6.13752	5.83198	0.0243695
NBR1	7.22906	7.63248	0.0243909
FAM134C	8.02593	8.27153	0.024415
COG2	5.52622	5.83834	0.0245802
ENAH	7.73259	8.21656	0.0245802
NRGN	7.75903	7.55669	0.0245802
SENP1	6.63391	6.98347	0.0245802
FLJ42220	4.46258	4.20029	0.0245802
RPL7AP6	6.33599	5.98016	0.0245802
FAM104A	8.02175	8.34111	0.0245802
CRLF1	7.69826	7.49509	0.0245802
NCF4	6.61425	5.95127	0.0245802
EFHC1	6.09978	6.52469	0.0245802
ANKIB1	6.97736	7.39076	0.0245802
FAM205A	5.06572	4.86888	0.0245802
NBPF8	11.4276	11.7239	0.0247632
RN7SKP125	4.91461	4.69391	0.0247632
TMEM215	5.53805	5.36862	0.0248787
KANSL1L	6.03051	6.38941	0.0249021
UROC1	5.26393	5.10936	0.0249021
ANKRD26	5.53333	5.85292	0.0249611
CD70	5.79776	5.56882	0.0249611
GPSM1	6.38643	6.17694	0.0249611
SLC2A5	5.68703	5.46301	0.0249633
DNTT	4.55779	4.3581	0.0249633
MISP	6.97991	6.55367	0.0249633
CCDC91	5.91072	6.30379	0.0250738
PLA2G4E	4.78814	4.53532	0.0250738
CLEC4G	5.83111	5.64317	0.0250738
RAB41	4.62121	4.43984	0.0250738
RN7SL326P	4.61492	4.29537	0.0251067
KCNK4	7.02709	6.82098	0.0251067
OR9G4	4.36984	4.13916	0.0251067
RNA5SP29	8.81769	8.36243	0.0251067
ZFP1	5.81088	5.98915	0.0251067
ZNF652	7.12922	7.52515	0.0251067
RNA5SP452	6.7994	6.39242	0.0251067
ZNF302	5.92285	6.30648	0.0251067
PAPOLG	6.15621	6.48915	0.0251067
RIF1	6.46337	6.91331	0.0251067
RNU2-21P	3.6825	3.39632	0.0251067
RPS2P7	10.1303	9.96688	0.0251067
STAP1	3.92306	3.67284	0.0251067
RNU6-525P	3.01134	2.83327	0.0251067
RASGEF1C	5.54341	5.3467	0.0251067
RNA5SP507	8.91783	8.48773	0.0251067
CSRNP2	7.18659	7.51396	0.0251249
CD163L1	6.21675	5.95048	0.025152
TM4SF5	6.34185	6.117	0.025152
RCVRN	5.0726	4.90727	0.025152
SERTAD1	6.79302	6.55152	0.025152
PIK3R4	6.33038	6.69424	0.025152
PMPCB	6.73084	7.07602	0.025152
CETN1	4.52811	4.30965	0.0253746
RN7SL277P	7.68223	7.39338	0.0253804
MKRN9P	4.03347	3.76071	0.0253804
NDUFA4	7.50922	7.98485	0.0253804
GALP	5.16147	4.95917	0.0255022
MIR218-1	4.32321	4.0402	0.0255022
EXOC7	8.65536	9.02859	0.0255344
CEACAM4	5.89565	5.72072	0.0255344
LTN1	5.87675	6.30396	0.0255344
PITPNB	7.95705	8.2777	0.0255344
RNU6-1126P	3.60268	3.31705	0.0255344
VN1R1	4.3852	5.01608	0.0255364
ZNF280A	4.02661	3.81136	0.0255364
FAM19A4	4.83608	4.6401	0.0255364
CLPSL2	5.91326	5.6658	0.0255364
RNU6-339P	3.85617	3.48878	0.0256032
ZDHHC19	5.47475	5.26747	0.0256032
CT47A10	5.89202	5.70267	0.0256032
POU3F1	7.68425	7.40637	0.025666
LHX9	5.21036	5.03847	0.0256838
MT-TS1	13.0696	13.2666	0.0256838
NR2C1	6.10569	6.43217	0.0256838
SLC38A6	5.2674	5.51762	0.0256838
PRR35	7.42187	7.20965	0.0256838
GTF3C3	6.91992	7.30236	0.0256838
SEMA5B	6.25982	6.07405	0.0256838
SMARCA5	7.43726	7.80379	0.0256838
STK38	7.91518	8.40831	0.0256838
EXOC4	7.59484	7.84615	0.0256838
GML	4.07506	3.90426	0.0256838
FAM69B	7.14436	6.94529	0.0256838
CIDEA	5.48072	5.2811	0.0257315
RNU1-80P	5.16425	4.85582	0.025736
RBMXL3	4.76292	4.46956	0.025736
ZMYM1	5.5662	5.88292	0.0257764
LOC728690	6.47432	6.29097	0.0257764
RNU6-1141P	7.00392	6.65785	0.0257764
RN7SL63P	6.86376	6.58418	0.0257764
EGR2	6.93896	6.58502	0.0257764
RNU6-713P	3.4792	3.18977	0.0257764
PIBF1	4.82959	5.27681	0.0257764
WSB1	7.73597	8.31392	0.0257764
ZNHIT3	6.49202	6.73708	0.0257764
MKS1	5.81063	6.13728	0.0257764
ARHGAP28	4.47395	4.19527	0.0257764
ZNF155	5.53692	5.77566	0.0257764
RNA5SP161	11.2326	10.9807	0.0257764
RNU6-551P	3.29462	3.07331	0.0257764
PPID	6.96567	7.27156	0.0257764
CD14	6.95902	6.58792	0.0257764
CYP2W1	6.98991	6.76562	0.0257764
KPNA7	5.19144	4.98399	0.0257764
TRIM55	4.74109	4.56098	0.0257764
NEFL	5.11855	4.91086	0.0257764
TPRN	6.90645	6.66136	0.0257764
CPXCR1	3.58369	3.34091	0.0257764
LOC100506504	5.90549	5.70943	0.0257767
IL31	4.31273	4.03947	0.0257767
DLX1	6.46018	6.24726	0.0257767
RNU6-939P	3.25893	3.0653	0.0257767
IWS1	6.67745	6.92575	0.0257767
WDR12	6.47661	6.82607	0.0257767
BRWD1	6.86978	7.28283	0.0257767
FETUB	4.64903	4.4452	0.0257767
DUX4L1	7.78672	7.54812	0.0257767
KIAA1109	7.34563	7.75354	0.0259507
TTLL5	7.23018	7.61217	0.0259559
CHD8	7.69066	8.00475	0.0259559
C8orf46	4.64061	4.39958	0.0259559
SPANXN4	5.55382	5.25365	0.0259559
ADRA2C	6.42546	6.13442	0.0259584
MDM4	7.27624	7.82189	0.0260457
RNU2-65P	2.54614	2.3889	0.0260457
ARMC5	6.48925	6.31521	0.0260457
CNTN4	4.41878	4.15056	0.0260457
RBM34	7.0787	7.39248	0.0261744
ELANE	7.36106	7.12993	0.0261744
LOC401010	7.44409	7.23653	0.0261744
THPO	5.38002	5.1608	0.0261744
CELA1	5.67251	5.45343	0.0262814
OR56B1	5.35025	5.10381	0.0263235
HSD3B7	7.07405	6.87561	0.0263235
LCN15	5.61802	5.35192	0.0263235
LEKR1	4.12453	3.95005	0.0263415
RN7SL380P	3.80418	3.61668	0.0263607
PRAMEF4	4.13114	3.82491	0.0264108
NUFIP2	8.29872	8.70408	0.0264108
RN7SL145P	5.1272	4.8974	0.0264108
H2BFM	7.33142	7.1288	0.0264108
FATE1	4.45809	4.23654	0.0264108
OR51A7	3.65696	3.37958	0.0265115
MON2	7.21604	7.58402	0.0265115
CYCS	6.00824	6.4688	0.0265115
CADPS2	5.06823	5.53588	0.0265115
NKX6-3	7.45132	7.26035	0.0265115
SDCCAG8	6.63686	6.96909	0.0265135
NDUFA9	7.83051	8.18467	0.0265135
ORMDL2	7.64152	7.99184	0.0265135
MGAT4C	3.30418	3.13544	0.0265135
DYNC1H1	8.43897	8.71803	0.0265135
RNU6-978P	2.85169	2.64102	0.0265135
UBE2Q2	6.80373	7.0457	0.0265135
C15orf56	6.70816	6.52374	0.0265135
DYNLL2	8.64892	8.9129	0.0265135
RNA5SP466	3.21838	2.99772	0.0265135
GDF7	7.49862	7.29295	0.0265135
C20orf181	7.15267	6.97042	0.0265135
USP38	6.06139	6.31194	0.0265135
VPS13B	6.75429	7.11524	0.0265135
CARD9	6.65484	6.43393	0.0265135
MYCLP1	4.70319	4.46164	0.0265135
SPANXN3	3.364	3.1513	0.0265135
C7orf26	7.52256	7.78561	0.0265485
ZDBF2	4.01811	3.57243	0.0266072
ARFIP1	7.04075	7.40179	0.0266072
RB1	6.84582	7.20773	0.0266669
KCNB2	5.16519	4.93394	0.0266669
RNASE9	4.07173	3.85277	0.0267269
SHC4	4.11551	3.93338	0.0267569
SEC1P	6.15172	5.88493	0.0267569
METTL14	6.60544	6.89217	0.0267892
RNA5SP378	5.98249	5.69392	0.026828
ABI2	7.03687	7.35252	0.026828
XPNPEP3	6.78996	7.00221	0.026828
CASP8AP2	5.67636	5.97383	0.026828
BCL2A1	3.83168	3.60578	0.0268946
PRPF39	5.73172	6.05379	0.0269085
ATP6V0E1	8.12567	8.47667	0.0269085
VPS41	7.38094	7.76628	0.0269085
SIGMAR1	7.61426	7.38482	0.0269085
RN7SKP267	4.27381	4.08729	0.0269085
RN7SL653P	6.33009	6.08675	0.0269152
OPTC	5.70086	5.51984	0.0269356
CCDC185	6.04205	5.81608	0.0269356
DPF3	5.23233	5.10137	0.0269356
TACO1	6.9321	7.15406	0.0269356
CACNG1	5.45426	5.24998	0.0269356
MFSD11	6.26528	6.53683	0.0269356
RSPO4	6.65702	6.40657	0.0269356
KCTD20	6.63783	6.9653	0.0269356
CLDN23	7.67168	7.37725	0.0269356
RNU6-220P	5.59376	5.37369	0.0269356
ATP2B3	5.53188	5.30223	0.0269356
MXRA8	8.769	8.48234	0.0269752
IL18RAP	3.54177	3.35485	0.0269754
C19orf35	6.23531	6.04882	0.0269987
PKP4	7.54544	8.02487	0.0269987
RNA5SP476	7.35395	7.05872	0.0269987
RNU1-105P	3.50233	3.2918	0.0269987
SSFA2	6.48888	6.80515	0.0270027
ARMC8	6.09413	6.47349	0.0270027
EFR3A	7.0185	7.38864	0.0270027
RN7SL415P	4.91627	4.6708	0.0270159
CCDC82	6.19185	5.92103	0.0270538
PHB	8.09347	8.46009	0.0270538
RNU6-723P	2.75596	2.60407	0.0271262
FBXL3	7.14322	7.48047	0.0271262
PRM2	5.93073	5.71605	0.0271262
ZCCHC14	6.21815	6.63717	0.0271262
MTO1	5.354	5.62262	0.0271262
CYLC2	3.64407	3.47136	0.0271262
RBBP5	5.94323	6.24365	0.0271745
ZNF140	5.11984	5.38726	0.0272742
SGCD	4.92456	4.66956	0.027482
BHLHE23	7.29359	7.05999	0.0275387
STRN3	6.62098	6.90622	0.0276614
ZNF318	6.36807	6.53734	0.0276614
RNU4-79P	4.40774	4.19318	0.0276826
RNA5SP384	6.21533	5.92872	0.0277442
RN7SL461P	4.80722	4.51685	0.0277614
RN7SL193P	5.23757	5.01928	0.0277614
MED20	6.94082	7.27266	0.027774
RPRD2	7.65037	8.00241	0.0278285
COMMD3	7.46029	7.79834	0.0278285
LOC101928841	5.82223	5.63654	0.0278285
KRT27	5.26183	5.03933	0.0278285
PRPSAP1	6.99019	7.38054	0.0278285
ITPRIPL1	5.34019	5.13586	0.0278285
ZNF804A	4.28451	4.05822	0.0278285
NCKAP1	7.75227	8.2083	0.0278285
PCDHB14	5.76269	6.21822	0.0278285
GUCA1A	5.29093	5.03726	0.0278285
VPS37D	7.60426	7.43293	0.0278285
CPA5	4.48584	4.31683	0.0278285
TPT1P8	3.50541	3.26173	0.0278285
ANKRD60	7.45554	7.25496	0.0279804
MIEF2	7.38374	7.23775	0.0279891
RNU6-960P	3.71025	3.48853	0.028011
C5orf47	3.60288	3.434	0.0280123
KAZALD1	6.48642	6.24781	0.0281003
SNORD115-2	2.82829	2.6037	0.0281031
MT1B	6.48539	6.3116	0.0281031
GDPD1	4.81247	5.35431	0.0281031
CELF4	6.46032	6.26549	0.0281031
YY1AP1	7.95914	8.22441	0.0281179
KCNH3	6.21839	5.98376	0.0281179
RNA5SP450	11.2664	11.0527	0.0281507
INA	7.02579	6.13825	0.0281833
CPEB4	6.17038	6.56635	0.0281833
KIF3A	5.97405	6.26436	0.0281833
REM1	5.95971	5.75914	0.0281955
UHMK1	8.05653	8.53863	0.0282231
RNA5SP64	4.99012	4.71954	0.0282231
INPP5A	7.59414	7.39547	0.0282231
POLD3	5.79832	6.29785	0.0282231
ATP6V0A2	5.41158	5.63899	0.0282231
BEST3	3.39426	3.2175	0.0282231
DDX42	8.46783	8.82019	0.0282231
LSM14A	7.90659	8.25915	0.0282231
GK2	3.45436	3.22496	0.0282231
OR2I1P	6.49452	6.25095	0.0282231
FNDC3A	7.00455	7.40031	0.0283291
PAPOLA	7.51543	7.98114	0.0283291
PYY	6.15604	5.90999	0.0283291
RNA5SP457	3.42278	3.2747	0.0283291
GNLY	5.47024	5.22869	0.0283291
PARP8	6.27466	6.7907	0.0284137
PIK3CA	6.19063	6.55094	0.0285456
NIT2	6.963	7.31035	0.0285626
POU2AF1	6.23996	5.9418	0.0285899
SDCCAG3P1	4.71973	4.52839	0.0285899
YWHAH	7.29362	7.61801	0.0285899
TRPC3	4.1149	3.93451	0.0285899
LINC00461	2.84589	2.65709	0.0285899
LYSMD1	6.87408	7.19655	0.0285997
CHD9	6.99659	7.44054	0.0285997
STX1B	5.93784	5.66983	0.0285997
RPL31P7	7.06347	6.86286	0.0285997
UBE2E3	7.62447	7.90419	0.0285997
PATZ1	7.38096	7.73102	0.0285997
RNU6-865P	3.15546	2.90382	0.0285997
RWDD4	6.97104	7.34368	0.0285997
SNX2	6.09991	6.45419	0.0285997
PPP1R42	2.7058	2.5605	0.0285997
GFI1B	5.93154	5.72747	0.0285997
YBX2	7.18026	6.96328	0.0286519
DNAJB6	8.15566	8.42906	0.0286519
RBM26	7.43351	7.75437	0.0286658
RN7SL564P	9.58237	9.33719	0.0286658
EXOG	5.64886	5.87241	0.0286679
PAIP2	7.49997	7.78301	0.0286679
SUCO	6.17055	6.50098	0.0287147
TSNAX	5.95483	6.25752	0.0287147
RN7SL668P	7.14019	6.89881	0.0287147
LRRIQ3	3.11568	2.95777	0.0287147
RNA5SP366	7.47845	7.10096	0.0287147
RAB2B	6.29301	6.63883	0.0287147
IGHV3OR15-7	3.96884	3.79402	0.0287147
RNU6-185P	3.25409	3.11184	0.0287147
C19orf57	6.08376	5.83316	0.0287147
ZIM3	4.13266	3.82208	0.0287147
RNU6-624P	3.18454	3.04536	0.0287147
2002-09-01	7.78022	8.14846	0.0287147
RN7SL215P	5.46924	5.27331	0.0287147
C3orf22	5.4643	5.30012	0.0287147
MUC7	4.57196	4.39703	0.0287147
SPEF2	3.8479	3.67222	0.0287147
MYH16	5.18123	5.02267	0.0287147
RN7SKP75	6.46506	6.25364	0.0287147
VGF	6.64396	6.45864	0.0287147
ANGPT1	4.5812	4.3528	0.0287147
CTAG2	7.69113	7.44855	0.0287147
AGFG1	7.76337	8.10975	0.0287632
TEX2	6.90979	7.2374	0.0287737
ZNF480	5.88979	6.20851	0.0287737
RN7SKP195	6.34147	6.11537	0.0287822
ATF1	7.38926	7.69838	0.0287822
DAZAP2	9.18694	9.56832	0.0287822
SFTPC	5.9718	5.75305	0.0287822
PDS5A	7.12153	7.4861	0.0288421
AQP12B	6.92212	6.73717	0.0289515
MFI2	6.29567	6.02215	0.0289515
APOBEC1	4.78974	4.57683	0.0289706
GPATCH8	6.98556	7.2757	0.0289706
TBCD	7.93323	8.19852	0.0290063
VWC2	7.72845	7.4801	0.0290063
EFNA1	6.98817	7.50603	0.0290118
LRRC71	5.87373	5.6719	0.0290118
RNA5SP77	5.28097	4.93271	0.0290118
DOCK7	6.23789	6.54861	0.0290118
CLCC1	7.02388	7.33074	0.0290118
CYP26A1	5.49559	5.27221	0.0290118
WT1	5.89596	5.68233	0.0290118
NXF1	8.69023	8.93948	0.0290118
WNT1	7.17356	6.99283	0.0290118
LOC100996696	7.40484	7.22168	0.0290118
RN7SKP166	4.53531	4.32716	0.0290118
PCCA	6.60096	6.99047	0.0290118
RNU2-3P	2.55792	2.45986	0.0290118
SLC5A2	6.39237	6.24595	0.0290118
RPUSD1	6.72813	6.56843	0.0290118
WSCD1	5.71128	5.49331	0.0290118
TMEM95	5.30026	5.10485	0.0290118
MIR21	8.29283	9.25278	0.0290118
USP36	7.47259	7.66928	0.0290118
NF1P3	3.91296	4.33842	0.0290118
MC4R	4.44916	4.12384	0.0290118
IL37	4.59853	4.38316	0.0290118
MOGAT1	4.24773	4.00462	0.0290118
RN7SL635P	4.76178	4.52723	0.0290118
FEV	6.66662	6.4156	0.0290118
EDN3	5.65503	5.3941	0.0290118
LAMTOR3	5.76692	6.09676	0.0290118
FSTL5	3.08207	2.92251	0.0290118
KIF2A	6.42371	6.70818	0.0290118
MATR3	7.39529	7.75092	0.0290118
SLC36A2	4.51769	4.32214	0.0290118
DEFB113	5.05044	4.79144	0.0290118
TMEM106B	5.35425	5.98758	0.0290118
PMS2	7.25283	7.55142	0.0290118
DEFB104B	3.94118	3.74394	0.0290118
CCDC26	3.728	3.5391	0.0290118
FTH1P18	6.63914	6.44419	0.0290118
SLC10A3	8.16093	7.97914	0.0290118
PIGS	7.57265	7.90607	0.0290521
FOLR3	6.28464	6.09263	0.0290661
TMEM50B	6.44741	6.92764	0.0290661
TBC1D23	6.08501	6.41726	0.0290661
DTX2P1-UPK3BP1-PMS2P11	9.2063	9.50235	0.0290661
UBR3	6.09606	6.4492	0.0290735
SLC7A4	6.83134	6.51634	0.0290735
FRAT2	7.33585	7.14058	0.0290963
DNASE1L2	6.19722	5.90899	0.029141
2007-09-01	6.43497	6.8058	0.029141
STT3B	7.74338	8.20553	0.0291501
CAPN7	6.74724	7.1371	0.0293013
OR5H6	3.49793	3.27905	0.0293867
AFF4	7.75453	8.06599	0.0293867
LOC102724970	5.36727	5.16239	0.0294112
NTNG1	4.59393	4.37537	0.0294112
OR13G1	3.58939	3.33885	0.0294112
C10orf67	3.13138	2.94615	0.0294112
TTC40	4.252	4.07855	0.0294112
OR8K5	3.20861	3.03046	0.0294112
RN7SKP121	3.42561	3.19711	0.0294112
ANKS1B	3.74087	3.56459	0.0294112
PPIAP24	4.303	4.06981	0.0294112
TRAPPC6B	5.97035	6.31497	0.0294112
AREL1	6.77854	7.10662	0.0294112
PRM3	6.40867	6.22353	0.0294112
HS3ST3A1	6.62692	6.40125	0.0294112
MRPS23	6.19992	6.58231	0.0294112
APC2	5.81344	5.61394	0.0294112
RNA5SP469	6.86232	6.63806	0.0294112
ORMDL1	6.4461	6.81575	0.0294112
FLJ32154	5.84799	5.64422	0.0294112
CRYBB3	6.63365	6.45245	0.0294112
NR1I2	4.45212	4.28721	0.0294112
THAP6	4.6157	4.83727	0.0294112
CENPC	6.09938	6.37694	0.0294112
SCGN	4.34233	4.05172	0.0294112
ZSCAN9	6.47765	6.77207	0.0294112
IL17A	5.47495	5.25125	0.0294112
RFX6	3.1778	3.0044	0.0294112
LOC401296	6.123	5.87215	0.0294112
RN7SL457P	4.86425	4.58162	0.0294112
C8orf37	3.87316	4.10489	0.0294112
ROR2	5.90402	5.59728	0.0294112
OR13C5	4.60594	4.31463	0.0294112
SPANXN2	4.02153	3.79546	0.0294112
RASL10A	6.64753	6.46885	0.0294179
GFM1	6.41145	6.7209	0.0294179
XRN1	6.87702	7.30311	0.0294179
HMX1	6.91634	6.72407	0.0294179
RNU6-832P	7.33832	7.05617	0.0294179
ATP1A2	5.09084	4.85878	0.0294816
RNU6-983P	3.31906	2.94269	0.0294816
ANO6	7.47539	8.08005	0.0294816
SPPL3	7.58836	7.94272	0.0294816
CBFB	7.70131	7.96105	0.0294816
RN7SKP22	6.70973	6.45075	0.0294816
SNORD43	9.17765	8.81422	0.0294816
PSD2	5.25968	4.98435	0.0294816
KCNK16	6.03083	5.85972	0.0294816
MIRLET7D	6.30643	6.09716	0.0294816
PTRH2	6.03062	6.46776	0.0294915
CLEC3B	6.70008	6.51154	0.0294915
CDX1	7.11609	6.9285	0.0294915
B4GALT2	8.46867	8.16275	0.0295056
OR11L1	4.8671	4.69049	0.0295056
GTF2A1	7.14768	7.44881	0.0295056
KIAA0430	7.83719	8.11892	0.0295056
ARL17B	8.08518	8.38636	0.0295056
COLEC11	6.80841	6.65217	0.0295056
RNA5SP98	5.1846	4.84224	0.0295056
DNAJC10	6.24711	6.77322	0.0295056
DAW1	3.68437	3.49056	0.0295056
RNA5SP105	4.63356	4.40057	0.0295056
HHLA2	3.78221	3.61684	0.0295056
DNAH12	3.10535	2.92389	0.0295056
HTN1	3.43291	3.23031	0.0295056
MKLN1	7.11805	7.54106	0.0295056
PTPRN2	6.20811	5.95441	0.0295056
RN7SL826P	5.16207	4.92478	0.0295056
LOC728323	7.54075	8.02184	0.0295403
GPSM2	6.22909	6.645	0.0295403
GNPAT	6.80716	7.06507	0.0295403
SNRPD2P2	4.44156	4.232	0.0295403
ZSCAN5B	4.41483	4.11659	0.0295403
SOX11	6.43653	6.22593	0.0295403
STRN	7.33808	7.63857	0.0295403
C22orf31	5.27329	5.00936	0.0295403
PNPLA5	5.32701	5.12936	0.0295403
DHX36	5.63294	6.04034	0.0295403
CSN3	4.92114	4.65851	0.0295403
GPM6A	5.10783	4.87999	0.0295403
NUPL2	6.7867	7.08338	0.0295403
RNU6-628P	4.84176	4.50183	0.0295403
CDY2B	5.21199	4.96117	0.0295403
RPS26P54	6.16212	5.98158	0.0295907
HCFC2	5.80757	6.0406	0.0295912
STYX	6.57768	6.84485	0.0295912
SATB2-AS1	4.44246	4.25987	0.0295912
MTNR1A	5.14619	4.90957	0.0295912
TERT	6.71167	6.53853	0.0295912
LELP1	6.42554	6.2452	0.0295912
LOC643659	5.68482	5.45559	0.0295912
PCBP3	5.9232	5.7302	0.0295912
RNU1-56P	6.99158	6.7802	0.0295912
SPANXC	5.39544	5.09059	0.0295912
RNU6-1132P	3.08386	2.85288	0.0296295
ECEL1	6.13283	5.92962	0.0296295
ATP6V1E1	7.72252	7.99804	0.0296295
PHOX2B	4.54217	4.35275	0.0296295
POLR2B	7.72642	8.08684	0.0296569
ZNF462	6.96615	7.47348	0.0297424
PP12719	5.72799	6.11728	0.0297814
MIR202	2.99804	2.83742	0.0297969
ILF2	9.07426	9.4531	0.0298094
FAM25C	7.89001	7.49093	0.0298094
RN7SKP71	2.72864	2.55383	0.0298094
HNF4A	6.38474	6.16239	0.0298094
AGT	5.55373	5.30324	0.0298512
DISP2	6.3141	6.10789	0.0298512
BHLHA9	6.2384	5.98359	0.0298512
TTC3	7.3467	7.79626	0.0298577
DPEP3	5.22227	5.01415	0.029935
NOX3	4.30065	4.11419	0.0299413
NDUFB4	8.5461	8.94451	0.0299738
MPPED1	7.28551	7.06493	0.0299942
ACOT13	6.47447	6.92964	0.030017
SYT13	4.69523	4.53795	0.0300204
CDC16	7.47487	7.75289	0.0300204
CGGBP1	6.22002	6.5417	0.0300204
AGPAT2	7.45757	7.1899	0.0300204
RNA5SP339	4.13999	3.87837	0.030025
KLK9	6.50342	6.27141	0.030025
LPPR3	6.19622	5.99067	0.0300493
LOC400965	4.8429	4.63546	0.0300554
LOC401286	4.46242	4.2867	0.0300554
CCDC59	6.96	7.42245	0.0300767
SLC33A1	6.02407	6.39043	0.0301308
FBXL8	7.95188	7.73511	0.0302262
ERICH3	3.53489	3.34172	0.0302297
SLC17A6	3.47805	3.29796	0.0302297
UTS2R	6.62074	6.40926	0.0302297
NEUROD2	6.27036	6.05458	0.0302297
ZFR	7.92301	8.37561	0.0302297
ATAT1	7.5748	7.95518	0.0302297
MOGAT3	5.74323	5.56031	0.0302297
RPL27AP5	5.81115	5.48213	0.0302603
STK32C	6.80197	6.59477	0.0302645
MNAT1	6.34276	6.7211	0.0302645
RN7SKP171	3.65501	3.4911	0.0303517
ND2	10.4825	10.8848	0.0303517
WDR48	6.72788	7.10181	0.0303638
MRPL45	7.50756	7.8378	0.0304114
FAM175B	6.30169	6.62162	0.0304384
SLC35B1	8.24927	8.63322	0.0304384
ZCCHC3	6.93122	6.70504	0.0304384
ARL8B	6.44594	6.73104	0.0304384
PP12613	4.33184	4.07328	0.0304384
OR2B3	4.01747	3.78851	0.0304384
RBMX2	7.45729	7.68179	0.0304384
TTC29	3.15259	2.99399	0.0304787
NCS1	6.83094	6.42916	0.0304787
SCNN1D	6.37971	6.22846	0.0305257
ZMYM4	7.46771	7.81209	0.0305257
GPR137B	7.07113	7.54981	0.0305257
KRT18P32	5.99086	5.80133	0.0305257
STX6	7.27648	7.60443	0.0305257
ACBD3	8.15848	8.39592	0.0305257
WAC	7.78207	8.07013	0.0305257
C10orf91	5.36048	5.07406	0.0305257
RN7SL222P	4.12936	3.93142	0.0305257
ACRV1	4.36913	4.23166	0.0305257
KIRREL3	6.01573	5.79009	0.0305257
KIAA1551	7.03051	7.43624	0.0305257
IFNG	4.10376	3.81514	0.0305257
TOX4	8.16302	8.49879	0.0305257
RPS6KA5	5.09887	5.5529	0.0305257
TBC1D2B	6.98613	7.32284	0.0305257
DYNC1LI2	8.40572	8.73611	0.0305257
HIC1	7.43436	7.19459	0.0305257
OR1D2	5.41436	5.15047	0.0305257
LOC100420587	3.96584	3.77291	0.0305257
VRK3	7.72586	7.91756	0.0305257
IL11	6.46312	6.2502	0.0305257
RNA5SP92	4.91027	4.73973	0.0305257
DEFB115	5.28407	5.06173	0.0305257
NCOA3	8.14779	8.7112	0.0305257
RN7SL547P	4.02312	3.81869	0.0305257
SLC6A20	5.4592	5.21868	0.0305257
RN7SKP133	3.32137	3.13167	0.0305257
RNU6-738P	2.7718	2.56928	0.0305257
IFRD1	6.18117	6.51472	0.0305257
LOC407835	7.05665	6.85272	0.0305257
NAT16	4.89032	4.6409	0.0305257
NACAP1	6.20897	6.04649	0.0305257
RNA5SP282	8.64258	8.36342	0.0305257
MTMR1	6.35327	6.56255	0.0305257
F7	6.50452	6.32084	0.0307151
COX7A1	6.6155	6.43659	0.0307489
CSNK1G3	6.00635	6.33651	0.0307489
KIFAP3	6.00379	6.41211	0.0307594
METTL3	7.78151	8.04488	0.0307594
MED1	6.83082	7.23163	0.0307594
CST9L	4.4692	4.2753	0.0307594
RNA5SP489	3.47701	3.27362	0.0307594
KCNJ6	4.10615	3.86352	0.0307594
OSBPL11	5.61506	5.85074	0.0307594
RNA5SP218	7.14192	6.88929	0.0307594
FNDC1	4.90821	4.70248	0.0307594
POLB	6.78996	7.26264	0.0307594
NFE4	4.72874	4.50963	0.0307792
SNAPIN	7.72004	7.96954	0.0307819
C1orf27	5.50963	5.87888	0.0307819
ACBD6	5.80502	6.14972	0.0307819
RNU6-297P	2.84682	2.68249	0.0307819
NEMF	6.52947	6.88097	0.0307819
ACVR1	6.4338	6.78577	0.0307819
CC2D2A	5.89775	6.28491	0.0307819
RN7SL814P	5.79527	5.57648	0.0307819
RN7SKP79	9.83784	9.62038	0.0307819
FLJ26245	8.70946	8.51691	0.0308592
DPEP1	6.08808	5.90487	0.0308592
ZP2	4.31455	4.10977	0.0308592
RAB5C	9.38445	9.65891	0.0308592
STAT3	8.4303	8.84242	0.0308592
HMGN2P21	5.20759	4.96301	0.0308592
ZBTB49	5.82269	6.03438	0.0308592
FRG1	5.80169	6.07824	0.0308592
RNU6-250P	3.6327	3.44692	0.0308592
TTTY8	4.38874	4.16617	0.0308592
CDHR4	6.15668	5.95173	0.0309106
LOC440934	6.65269	6.43562	0.030981
PIN1P1	6.51964	6.35906	0.0310083
COX6A1	9.89383	10.2092	0.0310083
CACNG8	7.21397	7.00274	0.0310083
RIMS4	6.12697	5.93022	0.0310083
QKI	6.28409	6.6308	0.0310083
GPATCH2	6.086	6.36266	0.0310117
C12orf4	5.28465	5.66773	0.0310117
C16orf47	5.04649	4.8987	0.0310117
RQCD1	6.90404	7.25622	0.0310117
CDC42EP5	8.15604	7.9198	0.0310311
ZMYM2	8.21119	8.61243	0.0310539
RNU6-745P	7.86744	7.61787	0.0310539
EXD1	3.81975	3.61029	0.0310539
RNU2-13P	3.56271	3.36562	0.0310539
CMPK2	6.77048	6.54924	0.0310539
CRYZL1	5.46202	5.75462	0.0310539
SPECC1L	7.7745	8.08863	0.0310539
HTR3E	4.6666	4.46243	0.0310539
RNU6-918P	4.9554	4.54362	0.0310539
SETX	6.78306	7.11852	0.0310539
LCN6	6.42189	6.21862	0.0310539
MAFG	7.6092	7.93606	0.031061
TRAK2	5.96232	6.35469	0.031061
EFTUD2	7.78558	8.17791	0.031073
ITGA2	7.0812	7.59644	0.0311009
MAPK1IP1L	7.77091	8.05449	0.0311378
RN7SL554P	6.74453	6.51173	0.0311378
RNU1-148P	6.87002	6.64337	0.0311538
CD300LF	5.88988	5.72354	0.0311719
ALS2	5.54908	5.79014	0.0311719
LOC441178	4.19846	3.98008	0.0311719
SMC6	5.49932	5.9162	0.0312027
OTX2	5.9329	5.73754	0.0312774
CCDC96	4.79224	4.55092	0.0312774
NPBWR2	5.01853	4.84208	0.0313426
FBXO6	6.80082	6.63317	0.0313606
PRKAG1	7.65018	7.93743	0.0313606
ZC3H7A	6.90341	7.18584	0.0313606
MAPK8IP2	6.16212	5.92401	0.0313606
HLTF	5.90324	6.39215	0.0313606
RN7SKP51	5.0598	4.81704	0.0313606
RB1CC1	6.37069	6.72666	0.0313606
GSDMA	5.9775	5.65686	0.0314345
NME8	3.25716	3.06448	0.0314345
MYO16	5.04618	4.89892	0.0314653
FBXO34	7.26775	7.57335	0.0314653
VPS39	8.02547	8.32324	0.0314653
KCNG2	7.04103	6.85058	0.0314653
R3HDM1	6.77879	7.07401	0.0314653
CERS6	7.22633	7.72349	0.0314653
CCR9	4.94003	4.74792	0.0314653
FGFR4	5.52308	5.27911	0.0314653
AIRE	6.77113	6.6065	0.0315352
PPP1R15B	7.7694	8.0662	0.031539
KLK13	5.72868	5.50722	0.031539
RNA5SP125	4.2751	3.92996	0.031539
AMPD1	3.5614	3.31843	0.031561
KLK6	5.42392	5.20038	0.0315755
NOTCH2NL	7.59687	7.96853	0.0315798
UTP6	6.38374	6.74889	0.0315798
RN7SKP182	5.50165	5.32176	0.0316018
KRTAP19-7	3.75346	3.57013	0.0316018
KRT71	6.17549	5.96739	0.0316183
TYMSOS	7.01283	6.82343	0.0316183
RNA5SP416	8.82518	8.60332	0.0316384
PARD3	7.02665	7.3748	0.031656
NKX1-2	6.42179	6.20064	0.031656
SLN	4.31352	4.15365	0.031656
RNA5SP399	10.724	10.4286	0.031656
TMED7-TICAM2	6.13721	6.29902	0.031656
SPACA1	3.4632	3.31357	0.031656
RAPSN	5.93284	5.77155	0.0316671
CINP	6.65125	6.87067	0.0316671
PDK2	7.69327	8.0723	0.0316795
CD209	5.09497	4.82956	0.0316795
CRBN	7.52438	7.83185	0.0316795
PDS5B	5.92396	6.18915	0.0316862
FAM177A1	4.36564	4.68694	0.0316862
EPRS	6.93949	7.26779	0.0317554
TSGA10IP	6.29784	6.10318	0.0317554
H1FNT	7.22338	7.00333	0.0317554
KCTD19	4.85618	4.68297	0.0317554
LSM4	8.89763	8.70304	0.0317554
ATP6V1A	6.79218	7.13799	0.0317554
RN7SL582P	5.13683	4.88656	0.0317554
TENM3	4.78809	4.6196	0.0317554
C19orf25	7.42395	7.27926	0.0317863
AIMP1	6.28472	6.49739	0.0317863
RNA5SP265	7.97498	7.6737	0.0317863
ADRB1	7.03638	6.7384	0.0318167
ATG14	6.55198	6.91483	0.0318451
HSPE1P6	3.42524	3.17909	0.0318486
SLC25A40	5.0815	5.3767	0.0319799
C17orf105	4.25509	3.95398	0.0320282
RNA5SP191	9.14665	8.82678	0.0320282
RNA5SP238	4.13948	3.94837	0.0320282
UNC5D	5.4439	5.24896	0.0320365
RNU6-169P	2.99201	2.73768	0.0320399
WDR38	6.57341	6.40823	0.0320785
STAC	3.95305	3.7646	0.0321155
ABCA2	6.68994	6.29861	0.0321155
SRSF1	9.56555	9.92791	0.0321161
MIR451A	3.01128	2.81885	0.0321809
DONSON	6.66838	6.94087	0.0322265
BATF3	6.02166	5.7931	0.0322583
DOHH	8.0308	7.84962	0.0322583
RN7SL818P	7.82892	7.57539	0.0322583
KIAA0907	7.58665	7.93952	0.0322686
RN7SL223P	5.90268	5.73258	0.0322686
CST5	5.18133	4.99635	0.0322686
CATSPER1	5.63802	5.39407	0.0323614
UMOD	5.19553	5.04703	0.0324049
ARHGAP20	4.79805	4.59255	0.0324155
ANKS4B	4.57343	4.30501	0.0324155
DIAPH2	5.56029	5.96663	0.0324155
TIA1	8.25137	8.70862	0.0324252
SKOR2	5.84424	5.62588	0.0324276
CYP2F1	4.77973	4.57198	0.0324276
CNOT6	6.49016	6.82059	0.0324276
FBXW11	6.76281	6.98563	0.0324276
SOX3	7.85139	7.67193	0.0324276
RN7SKP273	4.06408	3.89832	0.0324355
PALB2	6.09637	6.31161	0.0324355
JOSD2	7.90499	7.74473	0.0324355
RN7SL542P	4.85996	4.57611	0.0324355
RNA5SP40	6.35782	5.95959	0.0324882
RNA5SP19	8.24169	7.91146	0.0324971
TNFRSF18	7.05512	6.85667	0.0324971
PAX2	6.34124	6.15991	0.0324971
ARL2BPP2	4.30686	4.09693	0.0324971
NKX2-8	6.27825	6.07944	0.0324971
ELMOD2	4.38044	4.648	0.0324971
LCORL	5.22464	5.40875	0.0324971
SAPCD2	7.13703	6.92877	0.0324971
CLCN5	5.30948	5.55023	0.0324971
RN7SL385P	5.90655	5.71163	0.0324979
PCBP4	7.54526	7.12867	0.0324979
DNAJC3	6.26726	6.69742	0.0325085
OR10J2P	3.71666	3.45662	0.032525
KCTD16	4.99888	4.50578	0.032525
DACT2	6.06534	5.89374	0.032525
SSX1	3.52895	3.33496	0.032525
RNU6-294P	4.06534	3.47845	0.0325402
DGKE	5.60348	6.00476	0.0326308
TYW5	5.62425	5.80984	0.0326931
EFCC1	7.72855	7.53118	0.032701
GM140	4.64416	4.4322	0.0327212
DDX24	7.57165	7.78319	0.0327227
PLEKHM1	8.81353	9.26163	0.0327539
TMEM179	6.43833	6.26232	0.032783
HSDL1	6.90907	7.23621	0.0328013
KCNH5	3.68318	3.49266	0.0328067
HMGXB4	7.15326	7.42042	0.0328067
TRNT1	5.41147	5.68899	0.0328067
XAGE3	6.07652	5.86061	0.0328067
ICK	6.06735	6.51203	0.0328505
RN7SKP87	7.24772	7.06921	0.032902
GPR162	5.42695	5.20541	0.0329033
PAN3	7.10432	7.47966	0.0329033
IGDCC4	5.62355	5.41294	0.0329033
SCN3B	5.77841	5.57476	0.0329133
CCNK	7.30051	7.62702	0.0329831
UNK	8.33623	8.69828	0.0329831
CBLN4	3.79864	3.64909	0.0329831
SLC22A3	4.4426	4.17235	0.0329831
RPS7P10	8.38137	7.94902	0.0330075
NDUFB1	8.64507	8.92969	0.0330075
SAP30BP	7.5627	7.82796	0.0330075
TPGS1	7.07286	6.88518	0.0330075
LINC00905	5.39482	5.15027	0.0330075
GIGYF2	7.36888	7.74797	0.0330075
TSPO	8.36236	8.07528	0.0330075
TUBB7P	8.18506	7.8376	0.0330075
SP4	6.20665	6.48898	0.0330075
LENG9	6.9251	6.71696	0.0330116
WDR33	7.28887	7.50369	0.0330116
CWC25	7.26456	7.46711	0.033062
CCDC93	7.42013	7.73371	0.033062
RN7SL396P	11.4758	11.2299	0.033062
CTSE	8.97266	7.47044	0.0331063
FAM138D	3.5559	3.26358	0.0331063
SIAH3	5.0467	4.83529	0.0331063
WDR59	6.84582	7.16623	0.0331063
PRR14L	6.94793	7.13885	0.0331063
PPP1R26	7.47903	7.2895	0.0331063
RBMY1A3P	3.78091	3.53639	0.0331063
LINC00937	8.15831	7.95049	0.0331212
IPO8	6.39852	6.80233	0.0331212
MIR184	4.72868	4.41372	0.0331212
ZNF845	4.55866	5.07065	0.0331212
PEG3	5.57186	5.24294	0.0331212
RNU6-500P	5.98554	5.49911	0.0331212
TBP	6.89128	7.25226	0.0331212
RNU6-581P	2.80717	2.5915	0.0331212
FGFR1OP2	6.22509	6.44784	0.0331693
TMBIM4	7.30529	7.69505	0.0331823
PRPF40A	7.35158	7.76439	0.0331823
RANBP10	7.86723	8.12652	0.0331922
MAMSTR	6.12493	5.91916	0.0332186
HMGA2	5.44533	5.2428	0.0332742
ASTL	6.2515	5.9878	0.0332742
LRBA	7.93734	8.34144	0.0332742
TSPAN16	4.17791	4.00536	0.033301
GSKIP	4.32931	4.6112	0.0333167
DHX8	7.13965	7.49298	0.0333167
SLC27A6	4.23187	4.02224	0.0333167
CDH10	4.09139	3.92167	0.0333167
ELK4	7.29822	7.6278	0.0333749
LINC00643	4.79668	4.55241	0.0333749
ZNF292	6.6568	7.05202	0.0333749
ARHGEF11	7.1412	7.39257	0.0333893
IFNAR1	6.09914	6.55658	0.0333893
RNA5SP276	6.49289	6.21466	0.0334268
OR5M2P	4.02728	3.78635	0.0334927
SCYL2	6.65113	7.05958	0.0334927
RN7SL769P	6.68826	6.46441	0.0334927
SPTSSA	4.62545	5.02196	0.0334927
C16orf70	6.96889	7.22425	0.0334927
LOC101927122	4.36504	4.15995	0.0334927
KAT7	7.44901	7.82023	0.0334927
ZNF638	6.84059	7.18437	0.0334927
LOC100128575	6.84305	6.68361	0.0334927
EPM2AIP1	6.27893	6.59816	0.0334927
HHATL	5.97444	5.78019	0.0334927
TOPBP1	6.88688	7.30991	0.0334927
CCDC110	3.38134	3.18597	0.0334927
PGM3	5.78573	6.1468	0.0334927
RNA5SP510	5.20052	4.8253	0.0334927
FRG2	4.47342	4.24043	0.0335134
WBP4	4.72878	4.99492	0.0335134
F2	5.02143	4.80185	0.0336114
CCDC36	4.49955	4.369	0.0336114
SEC24B	7.60763	7.98976	0.0336326
UBA6	6.16539	6.6702	0.0336326
BDH2	4.2694	4.63972	0.0336326
GLOD5	4.81187	4.61546	0.0336326
MAP3K13	6.00742	6.35806	0.033678
PRPF3	6.91335	7.31765	0.0337825
RNA5SP309	3.52316	3.30371	0.0337825
C11orf65	3.69065	3.53667	0.0337825
TMEM131	6.87678	7.18613	0.0337825
UNCX	8.04839	7.8507	0.0337825
RNU6-849P	2.80535	2.60661	0.0337825
RN7SKP294	4.05072	3.8804	0.0337825
DOPEY1	6.35226	6.61527	0.0338156
C20orf26	4.05701	3.9038	0.0338404
RNU6-273P	4.34895	4.2123	0.033875
NDUFS1	7.82116	8.17319	0.033875
GABRG3	4.13081	3.91823	0.0339127
RNU6-638P	2.93991	3.21664	0.0339127
TESPA1	4.85141	4.46528	0.0339285
SPATA32	5.37536	5.20648	0.0339285
CHRD	6.46715	6.26027	0.0339285
TMED10P1	6.45277	6.73489	0.033937
TMEM60	5.70221	5.99228	0.034001
RIIAD1	5.24497	4.99216	0.0340671
CPSF4	7.58638	7.76073	0.0340671
CTU1	7.94405	7.67199	0.0340736
FLJ45684	5.99364	5.79491	0.034094
KBTBD13	5.15009	4.93437	0.0341222
MYH13	4.22692	4.03646	0.0341222
LTBP1	6.77378	6.387	0.0341222
SKA2	7.10704	7.71718	0.0341383
FLJ38576	6.90612	6.7293	0.0341383
PPP1R12A	7.6225	7.95949	0.0341727
KLF2	8.18128	7.96045	0.0341727
NCK1	5.22382	5.51423	0.0341727
OXCT2	6.36854	6.18708	0.0342642
SLC25A41	5.43239	5.22375	0.0342642
SH2D6	5.80486	5.63108	0.0342642
TCF15	7.82077	7.62098	0.0342642
GTF2E1	5.9805	6.32349	0.0342642
SERINC5	8.38738	8.96701	0.0342642
RN7SKP224	7.1232	6.67668	0.034278
IGLL1	7.44714	7.27401	0.0343945
MRPS7	8.49303	8.77154	0.0344135
CCNI	9.46556	9.76395	0.0344852
MNX1	7.27072	7.07032	0.0344977
JPH4	6.86914	6.66206	0.0345167
LHFPL5	5.6546	5.44665	0.0345167
CCDC14	5.78597	6.28636	0.0345218
BLOC1S4	6.3243	6.15755	0.0345218
MYH1	3.178	3.01446	0.0345805
COL16A1	7.09928	6.88781	0.0345814
OR6A2	3.44836	3.23942	0.0345814
ALMS1	7.195	7.61375	0.0345814
RNU6-230P	5.83024	5.11386	0.0345814
ATG2B	6.00392	6.30823	0.0345859
RNF216	6.2838	6.55797	0.0345859
KCTD2	7.6557	7.87194	0.0345972
RNU2-61P	3.05597	2.91036	0.0346013
NYAP1	6.87655	6.69456	0.0347042
SMCP	4.07082	3.92202	0.0347282
OR4B1	4.24446	4.01785	0.0347282
ATXN3	5.76081	6.15822	0.0347619
COG6	5.93238	6.26822	0.0347793
RNA5SP38	9.8832	9.59646	0.0347793
OMG	4.6364	4.97015	0.0347793
ASXL2	8.13283	8.40569	0.0347793
HLA-DPB2	4.48882	4.25753	0.0347793
MTERF3	5.50407	5.82029	0.0347793
MAGEE2	4.06546	3.87305	0.0347793
PLEKHA5	6.72539	7.13044	0.0348244
FRYL	6.88855	7.24823	0.0348244
INTS4	5.53715	5.91395	0.0348344
DNM1P35	7.07385	6.89747	0.034951
ARID4A	6.09343	6.44974	0.0349834
RNU7-174P	3.38057	3.11545	0.0349834
DKFZP434L187	5.29209	5.01438	0.0350146
VIPAS39	6.16179	6.42527	0.0350816
RNA5SP290	6.45603	6.18855	0.0350816
SAA2-SAA4	4.41715	4.23439	0.0350836
SEMA6B	7.06125	6.90242	0.0350836
RNU6-1168P	4.51989	4.26612	0.0350836
RNA5SP477	4.61566	4.30813	0.0350836
TMEM161B	6.71816	7.11768	0.0350836
RDH12	5.87795	5.62349	0.0351101
TBCK	6.25474	6.58751	0.0351101
UGP2	6.30026	6.71451	0.0351364
FAM19A3	5.69552	5.47441	0.0351564
GPBP1	7.47824	7.89879	0.0351564
RNU6-484P	3.28148	3.10666	0.0351564
ASH1L	7.39508	7.724	0.0353246
WISP2	7.46379	7.27506	0.035347
RN7SKP222	2.99284	2.77709	0.0353514
WNT8A	5.45328	5.26689	0.0353514
MT-TL2	8.61097	9.079	0.0353514
RNU6-613P	4.41779	4.14548	0.0353551
RNA5SP272	3.75045	3.51303	0.0353551
PRAMEF10	5.05689	4.91368	0.0354027
CCDC24	7.21718	7.03378	0.0354027
FAM132A	7.07028	6.89615	0.0354027
FN3KRP	7.31389	7.50625	0.0354027
OTOF	5.35085	5.11944	0.0354027
TNK2-AS1	5.67857	5.5109	0.0354027
TNIP3	4.46522	4.2109	0.0354027
MRPS21	7.72665	8.0682	0.0354313
GDF5OS	5.12313	4.88367	0.0354313
TRAPPC11	6.27937	6.60034	0.0354313
SYNDIG1L	5.2292	5.07806	0.035467
SAGE1	3.46573	3.23497	0.035467
SMARCC2	9.26691	9.57971	0.0355483
ARHGAP36	4.91698	4.71922	0.0355483
SEC24A	6.35998	6.61263	0.0355706
IER5	8.36049	8.07946	0.0356739
ZFYVE28	5.77851	5.59371	0.0356739
SNORD115-38	2.87425	2.63625	0.0357017
ORC4	5.00832	5.33293	0.0357017
RPL36P18	6.53782	6.34475	0.0357017
PPIP5K2	6.21727	6.62953	0.0358613
C8orf34	4.13198	3.92212	0.0359051
BAI1	5.90309	5.7222	0.0359467
RNFT1	5.66956	6.17134	0.0359713
HNRNPH1	9.52753	9.79614	0.0359713
SLC17A3	4.18165	3.99184	0.0359713
USPL1	5.03566	5.26282	0.036029
CCDC23	6.3762	6.66403	0.0360578
NEURL3	6.10828	5.92863	0.0361485
OR7E105P	6.23658	6.08606	0.0361738
UNC13A	4.95431	4.74952	0.0362048
SPATC1	6.49694	6.34488	0.0362048
N4BP2L2	7.30491	7.67099	0.0362419
NKX6-2	6.64809	6.44697	0.0362533
ZC3H14	6.52271	6.81193	0.0362597
CCDC135	5.19896	4.9621	0.0362597
NAPSB	6.68872	6.44059	0.0362597
OPA1	7.24733	7.71364	0.0362597
ZNF148	6.27375	6.56405	0.0362875
RN7SL217P	4.86805	4.64915	0.0363601
RNU6-1208P	3.34116	3.06942	0.0364146
RN7SKP257	4.704	4.50417	0.0364146
SGCA	6.26759	6.07679	0.0364146
RYK	7.83031	8.05749	0.0364146
FAM74A4	4.64388	4.45302	0.0364146
RNU1-74P	2.85427	2.66021	0.0364692
MKRN3	5.84195	5.62584	0.0364692
IST1	8.24376	8.57488	0.0364692
PIP4K2B	7.94474	8.24689	0.0364692
ZNF224	5.6223	5.9694	0.0364692
RN7SKP33	4.41451	4.22955	0.0364692
SNPH	5.71155	5.58417	0.0364855
MGEA5	7.57807	7.91452	0.0365572
MIR494	5.68965	5.46754	0.0365572
RNA5SP472	6.33914	5.98891	0.0365572
ANO7	6.38375	6.20931	0.0365572
PCGF3	8.38675	8.7708	0.0365572
ATG16L1	6.06325	6.32835	0.036612
CIR1	6.61465	6.90128	0.0366783
C1orf216	6.67112	6.48792	0.0366873
SLC11A1	5.61645	5.40931	0.0366873
COL9A3	7.5504	7.34795	0.0366873
IGFALS	7.09813	6.9313	0.0367187
LOC100287792	5.28781	5.02288	0.0367187
CCL14	6.33754	5.97855	0.0367281
GPR3	6.55825	6.34781	0.0367909
WDR65	4.70938	4.49708	0.0367909
PTF1A	7.19252	7.01228	0.0367909
HRASLS2	4.57228	4.33738	0.0367909
KLHDC2	6.85629	7.23111	0.0367909
ZNF257	5.76651	5.41453	0.0367909
CYP20A1	6.52953	6.73897	0.0367909
INO80D	7.18266	7.49755	0.0367909
ZNF721	5.67976	6.06584	0.0367909
RASA1	6.70267	7.12127	0.0367909
RNA5SP259	6.79528	6.51188	0.0367909
SOX17	7.13822	6.92872	0.0367909
LOC401557	5.27268	5.07797	0.0367909
RNU1-112P	4.91406	4.67204	0.0367909
RBMY2AP	5.86932	5.60865	0.0367909
SULT1A1	7.38223	7.02575	0.0368038
NPFFR1	6.52243	6.3338	0.0368086
LOC100996455	5.19514	4.98438	0.0368086
ASCL3	3.93259	3.7207	0.0368086
C1QL4	5.78556	5.5431	0.0368086
SUPT20H	6.95724	7.35035	0.0368086
CPLX3	5.02426	4.79892	0.0368086
UCN	7.50744	7.32579	0.0368086
CHD6	7.96384	8.34288	0.0368086
PCM1	7.00189	7.45408	0.0368086
RNU6-892P	3.4331	3.27487	0.0368086
GOLGA1	5.9847	6.23165	0.0368086
MIR92A2	3.28645	3.13412	0.0368086
FGF13	5.82649	5.60992	0.0368086
TMCC1	6.95741	7.23033	0.0368099
FOXN3	8.24469	8.58959	0.0368573
OR13C4	4.21239	3.95983	0.0368815
SPIB	5.41154	5.21349	0.0368824
C5orf42	5.92404	6.37342	0.0369512
ACTA1	7.41123	7.2353	0.0369817
BRIP1	4.7806	5.20354	0.0369817
RBM18	5.87966	6.07228	0.0370575
MT-TD	3.38171	3.98168	0.037099
ATF6	7.7992	8.17077	0.0371126
MRE11A	5.31893	5.67955	0.0371126
IQSEC3	5.78989	5.53002	0.0371126
RNA18S5	12.1316	12.0246	0.0371126
MIR323A	3.36629	3.14628	0.0371126
TMEM132E	5.71351	5.49649	0.0371126
MTUS2	5.37002	5.07615	0.0371433
TPP2	7.1221	7.4771	0.0371433
CHRDL1	4.75771	4.53365	0.0371433
RNA5SP136	3.79387	3.57299	0.0371435
SECISBP2	6.825	7.21743	0.0371516
CRLF3	7.35117	7.717	0.0371726
C10orf53	5.30674	5.14064	0.0371734
CCDC126	5.46724	5.68666	0.0371885
CNKSR2	5.00943	4.85351	0.0371901
ASCL4	4.0928	3.89501	0.0372263
RN7SL209P	4.90442	4.68974	0.0372263
FAM71E1	5.89538	5.70748	0.0372263
CWC22	5.37655	5.64955	0.0372263
TMIE	5.39199	5.18627	0.0372263
WWC2-AS2	4.90338	4.67855	0.0372263
UNC5A	6.17478	6.01127	0.0372263
RNU6-1184P	3.29078	3.11198	0.0372263
RN7SL692P	6.65255	6.45453	0.0372328
LOC100288160	5.70601	5.46739	0.0372328
C5orf46	3.70971	3.5116	0.0372501
RTP1	5.58967	5.36796	0.0372514
SMOC1	6.1658	5.99436	0.0372694
RHOT1	5.63991	6.01669	0.0372694
ZFR2	6.02999	5.8624	0.0372694
ERCC3	6.9788	7.22778	0.0372694
RN7SKP260	4.41684	4.15645	0.0372694
FLJ46120	5.31445	5.11777	0.0372694
FBXO4	4.96039	5.20316	0.0372694
TRIM15	6.4154	6.24286	0.0372694
RNU6-153P	2.59136	2.45916	0.0372694
RNU6-550P	3.71863	3.40334	0.0373788
KIAA1107	4.63189	5.01213	0.0373995
FOXH1	6.66582	6.46974	0.0373995
LINC01164	5.95518	5.78021	0.037406
TNFSF11	4.37848	4.18862	0.037406
VAMP5	7.75009	7.50322	0.037406
ZFYVE16	5.4561	5.97937	0.0374298
RPL7L1P4	3.98618	3.74383	0.0374298
WWP1	7.70202	8.13129	0.0374298
RNU4-92P	2.93507	2.78373	0.0374794
RNA5SP433	7.42382	7.12294	0.0374794
RNU1-133P	3.07053	2.86333	0.0375489
GLTPD2	6.53832	6.33116	0.0375974
EPB41L4A	5.58277	6.08251	0.0376519
FAM133A	3.27774	3.08648	0.0376614
TSTD1	8.5662	8.92081	0.0377665
CHD2	8.41498	8.70978	0.0377665
SLC17A9	6.26268	6.04677	0.0379384
GAL3ST1	6.31047	6.16569	0.0379836
OR7C2	4.57019	4.35856	0.0379847
MT-TW	9.5557	10.1272	0.0380277
OR6K6	3.87676	3.68096	0.0380277
MT-TA	13.4893	13.6151	0.0380277
SYNC	6.64704	6.93348	0.0380277
BPNT1	6.40564	6.83034	0.0380277
PITX3	6.46969	6.26106	0.0380277
FOXR1	4.05475	3.85792	0.0380277
CEP290	5.17831	5.45209	0.0380277
CDK17	5.26268	5.5312	0.0380277
LRCH1	6.57187	6.81624	0.0380277
IRX6	6.43382	6.25152	0.0380277
DHRS7C	5.50256	5.3199	0.0380277
EVI2A	4.8157	5.07329	0.0380277
SCN4A	5.806	5.62205	0.0380277
CRB3	7.73722	7.54659	0.0380277
ZNF808	6.97284	7.38124	0.0380277
CIB3	4.82835	4.65827	0.0380277
TUBA3E	5.97294	5.68659	0.0380277
CUL3	7.08606	7.44753	0.0380277
PTH1R	5.9847	5.80898	0.0380277
C3orf27	6.75178	6.59169	0.0380277
RN7SL229P	3.64899	3.47336	0.0380277
DDX46	6.82635	7.1573	0.0380277
RN7SL655P	4.93618	4.66088	0.0380277
RN7SL782P	5.92463	5.69344	0.0380277
RNU4-25P	7.13585	6.72065	0.0380277
SPATA31A3	5.19029	4.99567	0.0380277
RNU6-867P	4.11764	3.89111	0.0380277
DRP2	4.92085	4.71454	0.0380277
BARHL2	6.84602	6.6586	0.0380594
JMY	6.32406	6.52995	0.0381388
FKBP6	4.91941	4.66957	0.0381388
RLTPR	6.48324	6.26312	0.0381785
GDF2	5.91866	5.70552	0.0382493
OR52B3P	5.23413	5.01505	0.038265
GPATCH2L	6.71746	6.97796	0.038265
ACIN1	8.39242	8.66127	0.038265
ABCC6	6.89607	6.72081	0.038265
ZNF761	5.7591	6.23202	0.038265
RNA5SP473	9.61756	9.0324	0.038265
RNA5SP90	6.77772	6.51463	0.038265
CCT8L2	7.0589	6.83963	0.038265
SOX10	6.41435	6.24752	0.038265
RNA5SP147	2.89605	2.75195	0.038265
AMACR	6.99348	7.66152	0.038265
PRIM2	4.63182	4.83552	0.038265
RN7SL128P	3.07853	2.77232	0.038265
HMGCLL1	4.28877	4.06886	0.038265
PRDM2	7.36431	7.61323	0.0382899
SLC24A2	5.0598	4.8605	0.0382899
GTF2H3	6.41882	6.72167	0.0383522
LTC4S	6.55104	6.33072	0.0383522
TMEM217	4.33966	4.14805	0.0383522
NPPB	5.69997	5.55487	0.0384108
KIAA0196	6.18025	6.51713	0.0384154
CCK	5.5378	5.32164	0.0384205
PJA2	6.29183	6.58884	0.0384205
TMEM196	4.5392	4.36193	0.0384205
XPO4	6.01266	6.23821	0.0384327
PRMT2	7.32682	7.5439	0.0384327
GJA8	4.4588	4.22324	0.038445
MIR181A1	3.37819	3.11761	0.038445
LYZL2	3.63943	3.35487	0.038445
CHD4	9.03331	9.28808	0.038445
CCDC92	7.29525	7.62297	0.038445
ADAMTSL5	6.69242	6.37084	0.038445
RN7SL294P	6.84832	6.4603	0.038445
KMT2C	8.10753	8.38095	0.038445
SMARCA1	7.18858	7.88216	0.038445
LOC441179	5.14702	4.98245	0.0384538
SLC22A12	5.70744	5.51423	0.0384717
KLF16	7.50476	7.33647	0.0384717
ACE2	4.83789	4.67502	0.0384727
ACOX2	4.76869	4.47367	0.038546
S100PBP	6.40662	6.5992	0.0385462
FRY	7.44823	8.02692	0.0385462
KRTAP10-3	7.32669	7.10457	0.0385462
DMRT2	5.18381	5.01319	0.0385462
PSMC1	7.2513	7.47755	0.038556
LOC100133207	3.36151	3.16281	0.0385619
RNU6-1326P	3.33558	3.13984	0.0385848
RNU6-205P	6.11652	5.68773	0.0385848
TEX29	5.8794	5.71465	0.0386126
MIS12	5.97569	6.2104	0.0386126
ADCY10P1	4.49477	5.07156	0.0386499
MED21	7.19564	7.68285	0.0386745
XKRY2	3.09336	2.95006	0.038746
BLZF1	5.28935	5.69068	0.0387486
C1orf174	7.13862	7.32885	0.0387486
GPR26	4.7825	4.60822	0.0387486
ENKD1	6.82073	6.65331	0.0387486
RNA5SP119	8.20511	7.9228	0.0387486
PRLH	7.35881	7.20677	0.0387486
PAK2	6.84843	7.31468	0.0387486
CNPY1	4.25249	3.97031	0.0387486
TCF24	7.35794	7.18007	0.0387486
NOXA1	7.55874	7.38194	0.0387486
EXOSC10	7.93366	8.15496	0.0387503
RNA5SP36	3.97366	3.76089	0.0387503
FKBP3	5.34461	5.68472	0.0387503
2014-09-01	6.66822	7.17642	0.0387503
MLX	7.86077	8.12179	0.0387503
RNU6-195P	4.82387	4.44768	0.0387503
TINAG	3.59269	3.42661	0.0387503
OR2U1P	4.05884	3.81128	0.0387503
EMC2	6.86881	7.24506	0.0387503
TP53INP1	7.02187	7.43909	0.0387503
SURF6	6.51933	6.27743	0.0387503
UPF3B	6.08566	6.45699	0.0387503
RNU1-132P	5.39717	5.20735	0.0388262
ACAP2	7.05974	7.42178	0.0388579
ZNF17	5.6927	5.95131	0.0388833
NUGGC	5.0429	4.79518	0.0388833
CRTAM	3.91429	3.77347	0.0389061
NT5M	6.56438	6.40503	0.0389061
CST7	7.28838	7.03416	0.0389061
RN7SKP109	6.56832	6.33693	0.0389066
SNX27	7.10446	7.3162	0.0389854
RN7SL447P	6.46799	6.1913	0.0389854
ERGIC2	5.88483	6.31693	0.0390053
MBD3L5	5.73552	5.52993	0.0390611
UNC93B3	7.58686	7.39862	0.039072
CHTOP	8.06119	8.28259	0.0391038
MLN	6.62881	6.44121	0.0391038
ALG8	6.24687	6.6321	0.0391266
RNU6-257P	3.61332	3.41964	0.0392471
PPM1D	6.38337	6.61061	0.0392595
COL2A1	6.3635	6.17938	0.0393859
SYT17	6.86971	7.15152	0.0393859
CBLL1	6.0313	6.29213	0.0394294
C14orf119	6.67582	6.99527	0.0394684
ZNF804B	4.50282	4.28458	0.0395019
C11orf88	5.02108	4.83573	0.0395042
HBM	6.22787	6.05577	0.0395361
C9orf142	8.45295	8.27566	0.0395361
TOR2A	6.50358	6.34229	0.0395361
TEX13A	5.88827	5.66463	0.0395361
SULT1C3	3.97116	3.79164	0.0396277
DERL1	6.44157	6.86183	0.0398821
RN7SL236P	4.9943	4.77921	0.0399165
MAP3K2	6.52024	6.7914	0.0400026
HEPN1	5.31992	5.10556	0.0400056
MRGPRD	5.37418	5.09031	0.0400056
TRPM7	6.53873	6.95411	0.0400091
NF1	7.66393	8.08331	0.0400091
GRB2	7.06806	7.29559	0.0400091
SETDB1	7.14124	7.41959	0.040029
SCN2B	5.64372	5.4176	0.040029
CLECL1	3.8285	3.64474	0.040029
ADGB	3.77214	3.59306	0.040029
C6orf15	6.01751	5.8297	0.040029
2007-03-01	7.05338	7.48015	0.0400447
KLRG1	4.1837	4.03571	0.040103
MGST3	8.6251	9.171	0.0401197
LOC440742	4.10736	3.89041	0.0401197
RN7SL597P	6.08561	5.90691	0.0401197
PPP2R5C	8.06677	8.27006	0.0401197
MAPT-AS1	5.56959	5.3869	0.0401197
WBP2	7.71561	8.08366	0.0401197
PHF21B	6.87995	6.72079	0.0401197
SLC25A31	3.9862	3.82838	0.0401197
RBMX	8.13597	8.34268	0.0401197
DTX1	6.17313	6.01072	0.0401307
CUL2	5.9313	6.2766	0.0401548
APOA1	6.48314	6.33933	0.0401548
CERS5	6.89388	7.13134	0.0401548
MAST1	6.06871	5.88979	0.0401548
RPE	6.05732	6.4725	0.0401548
UFD1L	8.15524	8.34202	0.0401548
UNC79	3.86049	3.71912	0.0401608
PIAS3	6.96783	7.36794	0.0401762
RN7SL870P	3.80353	3.62824	0.0401762
LINC00304	5.33101	5.14503	0.0402362
DDX17	10.1484	10.4363	0.0402362
FBXL20	6.77919	7.12602	0.0402488
LRFN5	5.07186	4.84294	0.040266
WDR87	4.87268	4.69304	0.0402689
LINC00302	4.53455	4.30304	0.0403056
OR6C74	3.85842	3.60934	0.0403056
MROH2B	3.70194	3.57054	0.0403056
OR2A12	4.27664	4.04404	0.0403056
TTC24	6.82206	6.6497	0.0403321
RBFOX3	5.99313	5.76886	0.0403321
SYT6	5.10725	4.90948	0.040336
LYPD2	6.88267	6.65316	0.040336
ZNF711	4.83485	5.22186	0.0403367
RPL38	11.5513	11.7584	0.0404289
ZBTB8OS	6.23712	6.50968	0.040484
LOC642533	7.22966	7.76498	0.040484
MSI2	8.11259	8.50121	0.040484
GPR125	6.00958	6.65792	0.040484
RN7SKP63	5.22822	5.01414	0.0405098
NLRP3	5.24782	5.08038	0.0405525
RPL31P13	5.02299	4.81014	0.0405525
LLPH	7.71414	8.11325	0.0405525
DCAF11	7.02564	7.29897	0.0405525
SPTLC2	7.20866	7.50483	0.0405525
MGA	6.89222	7.22225	0.0405525
LLGL2	7.72922	8.17044	0.0405525
HES7	6.29402	6.08101	0.0405525
GZMM	6.68213	6.50834	0.0405525
CKM	5.21476	4.98426	0.0405525
RSPH1	5.55629	5.36583	0.0405525
SLAIN2	7.7394	8.07759	0.0405525
RN7SL492P	4.46623	4.23113	0.0405525
SCAMP1	7.49329	7.89119	0.0405525
RN7SL366P	4.9593	4.77677	0.0405546
RNA5SP65	7.14668	6.7843	0.0406032
CYP4Z2P	6.85323	7.56379	0.0406239
GOSR2	7.15289	7.54242	0.0406239
SMG8	5.38005	5.76729	0.0406239
ZNF3	6.85153	7.05762	0.0406475
C9orf50	6.33195	6.118	0.0406493
MAPK8IP1	6.41094	6.20081	0.0407016
SWT1	4.92073	5.22809	0.0407083
PSMD12	6.31321	6.55192	0.040737
FAM9A	2.84012	2.695	0.040737
RNU6-753P	4.50331	4.15984	0.0407842
CHRNB2	6.75261	6.56806	0.0407842
RNA5SP60	7.16452	6.87654	0.0407842
PDZD7	6.16867	5.96972	0.0407842
NLRP14	3.36208	3.23448	0.0407842
TULP3	5.67875	5.93521	0.0407842
ARID2	6.96822	7.33076	0.0407842
TWF1	8.12109	8.49738	0.0407842
SRSF9	8.14182	8.34764	0.0407842
RPL13AP25	7.55763	7.30929	0.0407842
APEX1	7.9661	8.18793	0.0407842
SNORD115-37	2.66096	2.47569	0.0407842
RNA5SP397	7.06728	6.79887	0.0407842
SCAPER	5.99034	6.30962	0.0407842
ANKRD40	8.24841	8.50206	0.0407842
KRTAP4-11	5.70998	5.56256	0.0407842
MADCAM1	7.74468	7.55148	0.0407842
ZNF225	5.39752	5.60097	0.0407842
ZNF260	5.43953	5.77781	0.0407842
RN7SL117P	5.92246	5.75639	0.0407842
MBD5	6.9873	7.34944	0.0407842
RNU6-715P	3.60085	3.37427	0.0407842
NMUR1	6.14255	6.03549	0.0407842
CCM2L	6.18243	6.01168	0.0407842
RNU6-483P	4.39339	4.11954	0.0407842
ALCAM	7.21301	7.92902	0.0407842
FXR1	7.83504	8.26255	0.0407842
DCK	5.98127	6.18902	0.0407842
RN7SL87P	6.01139	5.73395	0.0407842
LY86	4.33042	4.09836	0.0407842
RNU6-1104P	3.11224	2.92715	0.0407842
PRDM14	5.09274	4.91082	0.0407842
CACNA1A	5.16555	4.96719	0.0408074
SNX4	5.39019	5.71181	0.0408074
STAU2	6.58304	6.92587	0.0408074
SERPINA13P	5.17074	4.95207	0.0408235
POU3F3	7.1004	6.91513	0.0408235
TUSC2	6.9932	6.834	0.0408235
METTL13	6.87366	7.18633	0.0408302
OR52E6	3.48572	3.27021	0.0408302
RNU6-1271P	3.03689	2.76468	0.0408302
BBS4	5.79691	6.04813	0.0408302
MYADML2	6.62761	6.46905	0.0408302
RN7SL607P	5.73568	5.40835	0.0408302
SUMF1	6.83549	7.0233	0.0408302
RN7SKP136	6.20074	6.02376	0.0408302
RNU6-363P	4.65891	4.38098	0.0408302
RN7SL720P	4.14349	3.93151	0.0408302
MAPKAP1	6.88348	7.17967	0.0408302
SLC22A8	5.22234	5.03047	0.0408548
CALHM1	5.76132	5.57556	0.0408725
TM4SF4	4.31833	4.12392	0.0408909
RNU6-836P	3.5821	3.01935	0.0410222
MTMR3	7.94312	8.23176	0.0410283
C11orf30	5.79826	6.30686	0.0410467
RNA5SP511	3.60216	3.3364	0.041123
ATL2	6.0791	6.49762	0.0411405
SOX14	5.76834	5.55173	0.0411405
RNU6-491P	4.8276	4.61436	0.0413003
TOM1L1	7.02756	7.58427	0.0413892
HMX3	6.73248	6.48332	0.0413963
NEU2	5.54567	5.36215	0.0413963
ZC3H12B	4.70817	4.3654	0.0413963
MT3	8.02525	7.83102	0.0414193
GPR78	7.00079	6.15322	0.0414193
FAM171B	6.11712	6.71196	0.0414357
CDK12	7.89345	8.28318	0.0414543
RN7SL636P	5.46421	5.21873	0.0414543
PPP1R16A	8.11341	7.94577	0.0414543
LRIG2	6.26204	6.48181	0.0414641
FAM20B	7.85127	8.1693	0.0414641
ANGPTL1	4.2372	4.54429	0.0414641
ATF7IP	8.09159	8.46046	0.0414641
SLC10A2	5.44885	5.26063	0.0414641
LRRC74	4.82439	4.60387	0.0414641
AK7	3.63176	3.47108	0.0414641
CBLN3	6.28384	5.97592	0.0414641
RNU6-1043P	4.93876	4.49044	0.0414641
NLK	6.73154	7.12785	0.0414641
SUZ12P1	7.94373	8.2396	0.0414641
TMUB2	7.10846	7.37642	0.0414641
NPEPPS	8.64924	9.09863	0.0414641
NFE2L1	8.44228	8.7304	0.0414641
SLC16A11	6.0115	5.7988	0.0414641
OR7A17	4.08976	3.84401	0.0414641
FTCD	6.95369	6.81093	0.0414641
FAM200B	4.62416	4.92866	0.0414641
KLB	4.96716	4.81994	0.0414641
HTR4	4.65821	4.47638	0.0414641
PLG	5.15302	4.91842	0.0414641
[truncated: 21,305 more rows]

## Sheet: Supplementary Data 3
	No. of apperances	Adjusted p-value (FDR)
5S ribosomal RNA	99	9.38969e-35
Signal recognition particle 7SL	96	3.64148e-18
7SK nuclear ribonucleoprotein	46	2.69892e-10
RNA, U	131	1.32035e-05
microRNAs (miRNAs)	22	0.0204379

## Sheet: Supplementary Data 4
	No. of apperances	Adjusted p-value (FDR)
REACTOME_CLASS_A1_RHODOPSIN_LIKE_RECEPTORS	35	0.00768772
REACTOME_G_ALPHA_S_SIGNALLING_EVENTS	57	0.00768772
REACTOME_GPCR_LIGAND_BINDING	49	0.00768772
REACTOME_POTASSIUM_CHANNELS	16	0.00768772
REACTOME_CLASS_A_1_RHODOPSIN_LIKE_RECEPTORS	37	0.00768772
KEGG_NEUROACTIVE_LIGAND_RECEPTOR_INTERACTION	33	0.00768772
REACTOME_SIGNALING_BY_GPCR	105	0.0190463
REACTOME_GPCR_DOWNSTREAM_SIGNALING	74	0.0244629
REACTOME_OLFACTORY_SIGNALING_PATHWAY	41	0.0269954
REACTOME_CARDIAC_CONDUCTION	17	0.0399691
KEGG_OLFACTORY_TRANSDUCTION	39	0.0399691
REACTOME_G_ALPHA_Q_SIGNALLING_EVENTS	24	0.0406713
REACTOME_PEPTIDE_LIGAND_BINDING_RECEPTORS	21	0.0488653

## Sheet: Supplementary Data 5
	No. of apperances	Adjusted p-value (FDR)
REACTOME_GENE_EXPRESSION_TRANSCRIPTION	146	0.000627301
HALLMARK_PROTEIN_SECRETION	18	0.000746285
REACTOME_PROCESSING_OF_CAPPED_INTRON_CONTAINING_PRE_MRNA	34	0.000746285
REACTOME_TRANSCRIPTIONAL_REGULATION_BY_TP53	46	0.000746285
REACTOME_RNA_POLYMERASE_II_PRE_TRANSCRIPTION_EVENTS	17	0.000746285
REACTOME_TP53_REGULATES_TRANSCRIPTION_OF_DNA_REPAIR_GENES	14	0.000746285
REACTOME_INTRA_GOLGI_TRAFFIC	11	0.000746285
REACTOME_TRANSPORT_OF_MATURE_TRANSCRIPT_TO_CYTOPLASM	16	0.00110028
REACTOME_MITOTIC_SPINDLE_CHECKPOINT	19	0.0011074
REACTOME_RESOLUTION_OF_SISTER_CHROMATID_COHESION	20	0.00195937
REACTOME_MITOTIC_METAPHASE_AND_ANAPHASE	28	0.00195937
REACTOME_RNA_POLYMERASE_II_TRANSCRIPTION_ELONGATION	12	0.00325502
REACTOME_METABOLISM_OF_RNA	69	0.00406692
REACTOME_HIV_INFECTION	30	0.00406692
REACTOME_ANTIGEN_PROCESSING_UBIQUITINATION_PROTEASOME_DEGRADATION	27	0.00406692
REACTOME_TRANSCRIPTION_OF_THE_HIV_GENOME	13	0.00433735
REACTOME_RETROGRADE_TRANSPORT_AT_THE_TRANS_GOLGI_NETWORK	10	0.00433735
REACTOME_MITOTIC_PROMETAPHASE	26	0.00507104
REACTOME_LATE_PHASE_OF_HIV_LIFE_CYCLE	16	0.00606699
REACTOME_HIV_LIFE_CYCLE	21	0.00655629
REACTOME_ORGANELLE_BIOGENESIS_AND_MAINTENANCE	34	0.00979861
REACTOME_RHO_GTPASES_ACTIVATE_FORMINS	19	0.0109884
REACTOME_CILIUM_ASSEMBLY	25	0.0109966
REACTOME_INTRA_GOLGI_AND_RETROGRADE_GOLGI_TO_ER_TRAFFIC	25	0.0113256
REACTOME_TRANSCRIPTIONAL_REGULATION_OF_WHITE_ADIPOCYTE_DIFFERENTIATION	13	0.0118161
REACTOME_RNA_POLYMERASE_II_TRANSCRIPTION_TERMINATION	11	0.0118161
REACTOME_GENERIC_TRANSCRIPTION_PATHWAY	109	0.0118871
REACTOME_RNA_POL_II_TRANSCRIPTION	15	0.012635
REACTOME_SUMOYLATION_OF_DNA_DAMAGE_RESPONSE_AND_REPAIR_PROTEINS	12	0.0131467
KEGG_EPITHELIAL_CELL_SIGNALING_IN_HELICOBACTER_PYLORI_INFECTION	11	0.0131467
REACTOME_RNA_POL_II_PRE_TRANSCRIPTION_EVENTS	10	0.0140056
REACTOME_MRNA_SPLICING	23	0.0141395
REACTOME_MRNA_PROCESSING	20	0.0152903
REACTOME_INFECTIOUS_DISEASE	40	0.0164016
REACTOME_MITOTIC_M_M_G1_PHASES	21	0.0169277
REACTOME_MACROAUTOPHAGY	13	0.0169277
REACTOME_TRNA_PROCESSING	15	0.0182625
KEGG_OXIDATIVE_PHOSPHORYLATION	17	0.0182625
REACTOME_CELL_CYCLE	61	0.0193053
REACTOME_ANTIGEN_PROCESSING:_UBIQUITINATION_PROTEASOME_DEGRADATION	33	0.0195649
REACTOME_PI_METABOLISM	12	0.0204193
REACTOME_SUMOYLATION	22	0.0204193
KEGG_UBIQUITIN_MEDIATED_PROTEOLYSIS	17	0.0204193
HALLMARK_OXIDATIVE_PHOSPHORYLATION	23	0.0228208
REACTOME_CELL_CYCLE_CHECKPOINTS	31	0.0235229
REACTOME_SIGNALING_BY_INSULIN_RECEPTOR	11	0.0256673
REACTOME_SIGNALING_BY_NTRK1_TRKA	11	0.0256673
REACTOME_ANCHORING_OF_THE_BASAL_BODY_TO_THE_PLASMA_MEMBRANE	13	0.0256673
REACTOME_REGULATION_OF_TP53_ACTIVITY	19	0.0256673
REACTOME_CELL_CYCLE_MITOTIC	51	0.0269132
REACTOME_REGULATION_OF_LIPID_METABOLISM_BY_PEROXISOME_PROLIFERATOR_ACTIVATED_RECEPTOR_ALPHA_PPARALPHA	15	0.0269132
REACTOME_M_PHASE	39	0.0280039
REACTOME_HOST_INTERACTIONS_OF_HIV_FACTORS	16	0.0291833
REACTOME_CLASS_I_MHC_MEDIATED_ANTIGEN_PROCESSING_PRESENTATION	37	0.0291833
REACTOME_RNA_POLYMERASE_II_TRANSCRIBES_SNRNA_GENES	11	0.030633
HALLMARK_MITOTIC_SPINDLE	22	0.0328287
REACTOME_PROGRAMMED_CELL_DEATH	20	0.0348208
REACTOME_CHROMATIN_ORGANIZATION	28	0.039417
HALLMARK_PI3K_AKT_MTOR_SIGNALING	13	0.0397283
REACTOME_S_PHASE	18	0.0453286
REACTOME_REGULATION_OF_PLK1_ACTIVITY_AT_G2_M_TRANSITION	11	0.0476371
